# Supplementary material for: Genome and Transcriptome Sequences Reveal the Specific Parasitism of the Nematophagous Purpureocillium lilacinum 36-1
Source: Front Microbiol. 2016 Jul 19;7:1084. doi: 10.3389/fmicb.2016.01084 (PMC4949223; doi:10.3389/fmicb.2016.01084)
Supplement: Supplementary file 1 [file Table1.XLSX]

## Sheet: Table S1
Table S1: The primes used in qPCR
Gene id	Gene description	Prime name	Sequence
PCL_06679	cyclic AMP	AMPF	GCTCCAAGCCCTACTCATCCA
		AMPR	TTCCCAGTCCTCTTCAATCCAG
PCL_11315	calcium/calmodulin-dependent protein kinase	CAMKF	AGACACGGGCCACTTCTTTAC
		CAMKR	AATCTGCCGCCTCCACCA
PCL_13039	cytochrome P450 CYP505	CYP505F	CACTGGACGATGCTAACCAGAAG
		CYP505R	CGATGCCCACAACCAAAGAC
PCL_00323	cytochrome P450 CYP52	CYP52F	CGCCATGTCGCCCTTAAGA
		CYP52R	ATGCCGGATGTGCTCGTT
PCL_07157	Guanosine-binding protein coupled receptor, PTH11	PTH11F	GCTGGTCTTTGCTCTTGGTGG
		PTH11R	TTCTGGCCGAAGGTGTAGGTAG
PCL_00377	Subtilisin	S08F	ATGACCCTCAAGAGTGTCGGAG
		S08R	CCTGAAGCCAAGGGGTATGTAGA
PCL_08893	prolyl oligopeptidase	S09F	GGACGCACTGAGCACGATT
		S09R	AGTTGACGGCGACGAAGAC
PCL_07599	Serine/threonine-protein kinase	STEF	GGCTTTCGGAGCTATGGTGTA
		STER	CGCAAGGTGGAGGTAGGGTAT
PCL_11263	Chitinase	ChiF	GCTAAAGAAAGCCAACCGAAACCT
		ChiR	CCCAATCAATATCGATGCCATC
PCL_11955	Chitosanase	ChitF	CGGCAACTACGACAATCT
		ChitR	GCACACAATAGCCATAAC
PCL_08916	Chitin deacetylase	CEF	ACTTTCAGCGTCTGGGTGGTAG
		CER	CCGTGTCGCATTGTCGTG
β-tubulin	β-tubulin	TubF	AGACCATCTCTGGCGAGCAT
		TubR	GCATCAGTTGTCCGTTTAGGCA
