# Supplementary material for: Genome and Transcriptome Sequences Reveal the Specific Parasitism of the Nematophagous Purpureocillium lilacinum 36-1
Source: Front Microbiol. 2016 Jul 19;7:1084. doi: 10.3389/fmicb.2016.01084 (PMC4949223; doi:10.3389/fmicb.2016.01084)
Supplement: Supplementary file 2 [file Table2.XLSX]

## Sheet: Table S2
Table S2:The number of protein-coding genes and genome size of P. lilacinum 36-1 and other fungi investigated for phylogenetic placement
Species	Genome size (Mb)	GC content (%)	Numbers of protein-coding genes	BioProject
Aspergillus fumigatus	29.39	49.82	9630	PRJNA131
Aspergillus nidulans	29.83	50.37	10534	PRJEA40559
Beauveria bassiana	33.7	51.5	10364	PRJNA38719
Candida albicans	27.56	33.4	14217	PRJNA10701
Cordyceps militaris	32.27	51.4	9651	PRJNA41129
Fusarium graminearum	36.35	48.36	11624	PRJNA13839
Magnaporthe oryzae	40.98	51.59	12936	PRJNA13840
Metarhizium acridum	39.42	49.8	9849	PRJNA38715
Metarhizium anisopliae	38.5	50.9	10891	PRJNA184754
Neurospora crassa	41.1	48.23	10813	PRJNA13841
Ophiocordyceps sinensis	78.52	46.1	6972	PRJNA59569
Pochonia chlamydosporia	42.43	49.7	12934	PRJNA68669
Rhizoctonia solani	51.7	48.4	12726	PRJNA73133
Saccharomyces cerevisiae	12.16	38.16	5907	PRJNA43747
Trichoderma reesei	33.4	52.8	9115	PRJNA15571
Trichoderma virens	39.02	49.2	12406	PRJNA19983
Note: the whole protein-coding genes in Pochonia chlamydosporia was predicted with the similar method as that of P. lilacinum 36-1.
