# Supplementary material for: Genome and Transcriptome Sequences Reveal the Specific Parasitism of the Nematophagous Purpureocillium lilacinum 36-1
Source: Front Microbiol. 2016 Jul 19;7:1084. doi: 10.3389/fmicb.2016.01084 (PMC4949223; doi:10.3389/fmicb.2016.01084)
Supplement: Supplementary file 3 [file Table3.XLSX]

## Sheet: Table S3
Table S3: GO-Slim annotation of species-specific genes in P. lilacinum 36-1
GOBPID	Pvalue	OddsRatio	ExpCount	Count	Size	Term
GO:0031323	0.000857051	3.75859	3.80358	11	459	regulation of cellular metabolic process
GO:0006351	0.000949623	3.53026	4.49138	12	542	transcription, DNA-templated
GO:0032774	0.000981732	3.51519	4.50795	12	544	RNA biosynthetic process
GO:0019222	0.00127004	3.56285	3.98589	11	481	regulation of metabolic process
GO:0051252	0.00162324	3.63941	3.47212	10	419	regulation of RNA metabolic process
GO:0006355	0.00162324	3.63941	3.47212	10	419	regulation of transcription, DNA-templated
GO:2001141	0.00162324	3.63941	3.47212	10	419	regulation of RNA biosynthetic process
GO:2000112	0.00190853	3.55307	3.5467	10	428	regulation of cellular macromolecule biosynthetic process
GO:0031326	0.00190853	3.55307	3.5467	10	428	regulation of cellular biosynthetic process
GO:0010556	0.00190853	3.55307	3.5467	10	428	regulation of macromolecule biosynthetic process
GO:0009889	0.00190853	3.55307	3.5467	10	428	regulation of biosynthetic process
GO:0010468	0.00194262	3.54371	3.55498	10	429	regulation of gene expression
GO:0019219	0.00231177	3.45247	3.63785	10	439	regulation of nucleobase-containing compound metabolic process
GO:0051171	0.00231177	3.45247	3.63785	10	439	regulation of nitrogen compound metabolic process
GO:0060255	0.00260279	3.3911	3.69586	10	446	regulation of macromolecule metabolic process
GO:0034654	0.00288839	3.04478	5.0963	12	615	nucleobase-containing compound biosynthetic process
GO:0080090	0.00322223	3.28219	3.80358	10	459	regulation of primary metabolic process
GO:0019438	0.00529911	2.79495	5.47749	12	661	aromatic compound biosynthetic process
GO:0044271	0.00606949	2.74036	5.56865	12	672	cellular nitrogen compound biosynthetic process
GO:0018130	0.00684649	2.6923	5.65151	12	682	heterocycle biosynthetic process
GO:0016070	0.00743678	2.6595	5.70952	12	689	RNA metabolic process
GO:1901362	0.00825533	2.61831	5.7841	12	698	organic cyclic compound biosynthetic process
GO:0006826	0.00828667	Inf	0.00828667	1	1	iron ion transport
GO:0034755	0.00828667	Inf	0.00828667	1	1	iron ion transmembrane transport
GO:0008218	0.00828667	Inf	0.00828667	1	1	bioluminescence
GO:0050794	0.00845468	2.69923	5.06316	11	611	regulation of cellular process
GO:0050789	0.0115077	2.56955	5.27861	11	637	regulation of biological process
GO:0065007	0.0124619	2.53646	5.33662	11	644	biological regulation
GO:0005975	0.0139709	3.08885	2.63516	7	318	carbohydrate metabolic process
GO:0031331	0.0165065	122.972	0.0165733	1	2	positive regulation of cellular catabolic process
GO:0010506	0.0165065	122.972	0.0165733	1	2	regulation of autophagy
GO:0010508	0.0165065	122.972	0.0165733	1	2	positive regulation of autophagy
GO:0009896	0.0165065	122.972	0.0165733	1	2	positive regulation of catabolic process
GO:0034645	0.0168935	2.28675	7.13483	13	861	cellular macromolecule biosynthetic process
GO:0009059	0.0180288	2.2636	7.19283	13	868	macromolecule biosynthetic process
GO:0090304	0.0201132	2.22477	7.29227	13	880	nucleic acid metabolic process
GO:0007155	0.0246601	61.4722	0.02486	1	3	cell adhesion
GO:0022610	0.0246601	61.4722	0.02486	1	3	biological adhesion
GO:0010467	0.0289239	2.14076	6.81993	12	823	gene expression
GO:0006139	0.0391656	1.96071	8.80873	14	1063	nucleobase-containing compound metabolic process
