# Supplementary material for: Genome and Transcriptome Sequences Reveal the Specific Parasitism of the Nematophagous Purpureocillium lilacinum 36-1
Source: Front Microbiol. 2016 Jul 19;7:1084. doi: 10.3389/fmicb.2016.01084 (PMC4949223; doi:10.3389/fmicb.2016.01084)
Supplement: Supplementary file 4 [file Table4.XLSX]

## Sheet: Table S4
Table S4: Sexuality related genes in P. lilacinum 36-1 and other fungi
Function	36-1	O. sinensis	A. nidulans	N. crassa	C. militaris	M. anisopliae	M. acridum
Mating-type MAT1-1-1 (MatB)	PCL_12388	OCS_06642	AN2755	NCU01958	CCM_06523	MAA_03718
Mating-type MAT1-1-2		OCS_06643			CCM_09679
Mating-type MAT1-1-3	PCL_12389	OCS_06644				MAA_03719
Mating type mat A-2				NCU01959
Mating-type MAT2 (MatA, MAT A-3)			AN4734	NCU01960
Mating-type MAT 1-2-1		OCS_00196					MAC_05350
Pheromone precursor (alpha-factor like)			AN5791
Carboxypeptidase alpha-factor processing	PCL_05963	OCS_02355	AN1384
Endoprotease for alpha-factor processing	PCL_10077	OCS_02254	AN3583	NCU03219	CCM_04990	MAA_05263	MAC_02797
Dipeptidyl aminopeptidase alpha-factor processing	PCL_11423	OCS_03713	AN2946	NCU02515	CCM_07274	MAA_03364	MAC_07820
Dipeptidyl aminopeptidase for a-factor processing	PCL_07860	OCS_02388	AN8044	NCU00481	CCM_02661	MAA_05780	MAC_03112
CAAX prenyl protease a-factor C-terminal processing	PCL_01639	OCS_03088	AN6528	NCU11314	CCM_05829		MAC_01887
CAAX-farnesyltransferase beta subunit; a-factor modification	PCL_03746	OCS_03113	AN2002	NCU05999	CCM_05066	MAA_02158	MAC_02644
CAAX-farnesyltransferase alpha subunit	PCL_08269	OCS_06300	AN6162	NCU00034	CCM_05030	MAA_07087	MAC_07177
ATP-dependent efflux pump for a-factor like pheromone	PCL_07988	OCS_03625	AN2300	NCU07546	CCM_00623	MAA_05864	MAC_03697
Mating signaling
Alpha-subunit G protein	PCL_11517	OCS_06305	AN0651	NCU06493	CCM_07236	MAA_03488	MAC_04984
Beta-subunit G protein	PCL_12072	OCS_04898	AN0081	NCU00440	CCM_09461	MAA_02470	MAC_01638
Gamma-subunit G protein	PCL_08167	OCS_06260	AN2742	NCU00041	CCM_01794	MAA_05991	MAC_08659
Mitogen-activated protein kinase	PCL_11177	OCS_04717	AN3719	NCU02393	CCM_01235	MAA_04503	MAC_00098
Pheromone adaptation feedback response	PCL_04161	OCS_06899	AN7252	NCU00455	CCM_09426	MAA_02467	MAC_01635
Pheromone Receptor (for a-factor like pheromone)	PCL_08116	OCS_06804	AN7743	NCU00138	CCM_01499	MAA_05941	MAC_00610
Pheromone Receptor (for alpha-factor like pheromone)	PCL_05560	OCS_05165	AN2520	NCU05758	CCM_06752	MAA_00341	MAC_02467
Serine/threonine protein kinase MKK	PCL_06497	OCS_00626	AN3422	NCU04612	CCM_05558	MAA_04421	MAC_02314
Serine/threonine protein kinase MKKK	PCL_04322	OCS_04114	AN2269	NCU06182	CCM_07511	MAA_03529	MAC_05029
Serine/threonine protein kinase MKKKK	PCL_01390	OCS_01179	AN2067	NCU03894	CCM_05107	MAA_02118	MAC_02685
Transcriptional Activator, homeodomain DNA binding	PCL_08091	OCS_04523	AN2290	NCU00340	CCM_01444	MAA_05929	MAC_00598
Fruiting body development
APSES-transcription factor	PCL_05990	OCS_03868	AN5836	NCU01414		MAA_02988	MAC_03829
Rhamnogalacuronase B, ascus development	NA	NA	AN7135	NCU05598
Binuclear zinc transcription factor	PCL_09769	OCS_05113	AN5170	NCU07392	CCM_00123	MAA_05237	MAC_05412
Cys6-Zn2 transcriptional activator	PCL_07663	OCS_00482	AN1848	NCU07392	CCM_02196	MAA_04374	MAC_06154
GATA-transcription factor	PCL_06417	OCS_03409	AN3152	NCU01154	CCM_00560	MAA_05601	MAC_01133
Modulator of pheromone-inducible gene expression	PCL_12593	OCS_04793	AN8676	NCU07430	CCM_03292	MAA_07379	MAC_00861
Mutanase, cell wall turnover during sexual development	PCL_06659	NA	AN7349
Regulator of myosin function	PCL_03104	OCS_05043	AN0135	NCU06821	CCM_02480	MAA_02633	MAC_03554
Repressor of b mating type regulated genes	PCL_04455	OCS_04623	AN8211	NCU01238	CCM_07966	MAA_01434	MAC_04053
Signalosome subunit 4, regulation of sexual development	PCL_07132	OCS_00445	AN1539	NCU07361	CCM_08174	MAA_04103	MAC_03079
Signalosome subunit 5, regulation of sexual development	PCL_01789	OCS_01205	AN2129	NCU00467	CCM_02582	MAA_08893	MAC_05426
Transcription factor	PCL_06364	NA	AN6230	NCU07617	CCM_01634	MAA_05553	MAC_01182
Velvet activator VeA	PCL_08998	OCS_05506	AN1052	NCU01731	CCM_04531	MAA_01811	MAC_00039
Yeast homologs involved in mating, karyogamy and meiosis
1,3-beta-glucan synthase subunit, Sp Mei4 target gene	PCL_03395	OCS_05817	AN3729	NCU06871	CCM_01185	MAA_04456	MAC_01688
ABC transporter required fo a-factor transport	PCL_07988	OCS_03625	AN2300	NCU07546	CCM_00623	MAA_05864	MAC_03697
Amino acid permease involved in sexual differentiation	PCL_07116	OCS_02119	AN5678	NCU05830	CCM_08184	MAA_04108	MAC_08710
APC component	PCL_04273	OCS_04067	AN0905	NCU00494	CCM_07395	MAA_03573	MAC_08351
APC component	PCL_11031	OCS_05008	AN2772	NCU05901	CCM_01001	MAA_04652	MAC_09483
APC component	PCL_12392	OCS_00199	AN4735	NCU01963	CCM_06526	MAA_03722	MAC_05347
APC component	PCL_00747	NA	AN8002	NCU01377	CCM_03122	MAA_01547	MAC_02072
APC component	PCL_00811	OCS_02500	AN8013	NCU01174	CCM_03205	MAA_09174	MAC_05975
APC component, bimA	PCL_08474	OCS_06191	AN6138	NCU00217	CCM_07521	MAA_03443	MAC_02516
APC regulator	PCL_10409	OCS_02978	AN0814	NCU02616	CCM_05397	MAA_00735	MAC_06221
APC regulator	PCL_12307	OCS_04570	AN2965	NCU01269	CCM_03958	MAA_03661	MAC_06443
ARN family of transporters for siderophore-iron chelates	PCL_11615	OCS_04427	AN5378		CCM_08779	MAA_06654	MAC_09677
bZip TF, involved in regulation of meiosis	PCL_12296	OCS_04048	AN6849				MAC_08931
Calmodulin-dependent protein kinase	PCL_10714	OCS_03191	AN3065	NCU02283	CCM_01313	MAA_04599	MAC_04622
Chitin synthase, pheromone inducible	PCL_05407	OCS_04853	AN4566	NCU04251	CCM_08511	MAA_03168	MAC_08014
Chromosome segregation, kinetochore-associated Ndc80	PCL_01248	OCS_03932	AN4969	NCU03899	CCM_00302	MAA_02015	MAC_03415
Cohesin	PCL_08020	OCS_01053	AN6364	NCU07554	CCM_01887	MAA_05900	MAC_03734
CTP: phosphocholine cytidylyltransferase	PCL_06549	OCS_00305	AN1357	NCU03880	CCM_08417	MAA_00035	MAC_07726
C-type cyclin	PCL_06996	OCS_02857	AN2172	NCU01563	CCM_01137	MAA_05354	MAC_01841
Cyclin-like protein interacts with Sc Pho85	PCL_07318	OCS_03462	AN4984	NCU07293	CCM_07026	MAA_03884	MAC_04184
Cytochrome-c oxidoreductase	PCL_13028	OCS_05124	AN3901	NCU08272	CCM_02991	MAA_01131	MAC_06772
DNA-binding helix-hairpin-helix protein, DNA strand exchange	PCL_09538	OCS_03384	AN9092				MAC_01106
Dynactin complex, homologue of Sc NIP100	PCL_09295	NA	AN6323	NCU03483	CCM_04587	MAA_08863	MAC_07228
ER associated glutathione S-transferase	PCL_01690	OCS_02316	AN0629	NCU05706	CCM_01615	MAA_08951	MAC_06695
Fork head domain TF, meiotic regulator	PCL_07905	OCS_06320	AN8858	NCU06173	CCM_02646	MAA_05810	MAC_03141
Formin	PCL_05518	NA	AN6523	NCU01431	CCM_07806	MAA_01475	MAC_03937
GEF involved in conjugation; related to Sc CDC25	PCL_00091	OCS_06187	AN2130	NCU06500	CCM_05772	MAA_03615	MAC_06489
Glucosamine acetyl transferase involved in cell cycle progression	PCL_04026	OCS_05808	AN8706	NCU01902	CCM_06566	MAA_08730	MAC_05880
GTP binding (alpha-1 subunit) involved in conjugation	PCL_06420	OCS_06648	AN3090	NCU06729	CCM_00555	MAA_05603	MAC_01131
Hect domain E3 ubiquitin-protein ligase	PCL_09239	OCS_03053	AN0444	NCU06756	CCM_04538	MAA_07661	MAC_06530
HMG-box TF, target of pheromone signaling	PCL_02994	OCS_06292	AN3667	NCU09387	CCM_06680	MAA_00248	MAC_04576
Holliday junction resolvase	PCL_05280	OCS_04743	AN3118	NCU07457	CCM_06887	MAA_03931	MAC_05298
Inducer of meiosis, S/T kinase	PCL_06916	OCS_02952	AN6243	NCU01498	CCM_02359	MAA_05403	MAC_01790
involved in Meiosis II nuclear division, Sp Mei4 target gene	PCL_07586	OCS_04125	AN3931	NCU02540	CCM_06283	MAA_04211	MAC_03800
kinesin-like motor required for karyogamy	PCL_06155	OCS_02056	AN6340	NCU04581	CCM_05847	MAA_04756	MAC_02000
Long chain fatty acid elongation enzyme	PCL_00527	OCS_02273	AN8117	NCU06694	CCM_03752	MAA_07869	MAC_05925
MADS-box domain TF, pheromone receptor activator	PCL_12593	OCS_04793	AN8676	NCU07430	CCM_03292	MAA_07379	MAC_00861
Mating-type M-specific polypeptide Mc, HMG-box TF	PCL_09293	OCS_05413	AN1962	NCU03481	CCM_04586		MAC_07229
Meiosis-specific transcriptional activator	PCL_04325	OCS_01689	AN6015	NCU09915	CCM_04034	MAA_06439	MAC_08428
Meiotic B-type cyclin	PCL_05049	OCS_06428	AN2137	NCU01242	CCM_05610	MAA_07313	MAC_00492
M-factor farnesyl cysteine carboxyl methyltransferase	PCL_08269	OCS_06300	AN6162	NCU00034	CCM_05030	MAA_07087	MAC_07177
Microtubule-binding protein	PCL_00300	OCS_00496	AN2862	NCU00243	CCM_02770	MAA_09680	MAC_09803
Phosphoglucomutase	PCL_07559	OCS_02582	AN2867	NCU10058	CCM_02278	MAA_04308	MAC_03213
Polo kinase	PCL_02859	OCS_05424	AN1560	NCU09258	CCM_06972	MAA_00136	MAC_07512
P-type ATPase sodium pump	PCL_12181	OCS_04959	AN6642		CCM_04844		MAC_06648
Ras	PCL_02097	OCS_05591	AN0182	NCU08823	CCM_06996	MAA_06380	MAC_01355
Recombination and meiotic nuclear division	NA	NA	AN1843
Required for autophagic vesicle delivery to vacuole	PCL_03037	OCS_05823	AN5131	NCU01545	CCM_07484	MAA_02674	MAC_08764
Required for synaptonemal complex formation	PCL_05432	OCS_03978	AN8259	NCU01120	CCM_09527
Rho-GAP	PCL_11661	OCS_05122	AN7650	NCU06663
Rho-GEF	PCL_00177	OCS_06478	AN4719	NCU00668	CCM_03356	MAA_07421	MAC_00815
Riboflavin synthase, alpha subunit	PCL_05279	OCS_04744	AN4231	NCU07456	CCM_06886	MAA_03932	MAC_05297
Ribose-5-phosphate isomerase	PCL_06056	OCS_06483	AN2440	NCU07608	CCM_00462	MAA_02753	MAC_08154
RING-type ubiquitin ligase, FYVE finger domain	PCL_07845	OCS_02185	AN0627	NCU08974	CCM_05861	MAA_05768	MAC_03100
RNA binding protein required for meiotic recombination	PCL_11774	OCS_05666	AN9090	NCU00768	CCM_03581	MAA_07476	MAC_07476
RNA-binding protein involved in meiosis	PCL_00065	OCS_05556	AN6494	NCU00118	CCM_05815	MAA_03639	MAC_06466
RNA-binding protein involved in meiosis, Sp Mei4 target	PCL_12470	OCS_00350	AN7700	NCU00556	CCM_00789	MAA_03790	MAC_00971
SAM domain, similar to Sc STE50	PCL_04161	OCS_06899	AN7252	NCU00455	CCM_09426	MAA_02467	MAC_01635
Septin	PCL_09419	OCS_00123	AN1394	NCU03515	CCM_00216	MAA_02556	MAC_03632
Serine carboxypeptidase, degrades extracellular P-factor	PCL_01731	OCS_02487	AN2555	NCU06720	CCM_01903	MAA_09950	MAC_02763
Serine/threonine protein kinase, negative regulator of meiosis	PCL_00863	OCS_04406	AN4935	NCU04990	CCM_00683	MAA_09884	MAC_02282
SH3-domain protein	PCL_12510	OCS_00737	AN2995	NCU00696	CCM_00772	MAA_03765	MAC_07579
Spindle pole body component	PCL_06263	OCS_01011	AN5521	NCU04535	CCM_00173	MAA_05499	MAC_07346
Spindle pole body component	PCL_03558	OCS_00102	AN5618	NCU09871	CCM_04480	MAA_02280	MAC_03427
Splicesome component	PCL_08039	OCS_01066	AN1861	NCU00361	CCM_01429	MAA_05886	MAC_03719
Sporulation regulated septin	PCL_02411	OCS_02832	AN4667	NCU02464	CCM_05213	MAA_10305	MAC_04367
Sporulation regulated septin	PCL_05080	OCS_06471	AN8182	NCU03795	CCM_09142	MAA_07332	MAC_00472
Sporulation-specific enzyme required for spore wall maturation	PCL_02707	OCS_04837	AN2705			MAA_09988	MAC_08553
ubiquitin-conjugating enzyme, chromosome segregation	PCL_10252	OCS_01386	AN5495	NCU11509	CCM_05530	MAA_00522	MAC_07614
Vacuolar ATPase Ca2+ pump	PCL_01360	OCS_01528	AN1189	NCU04736	CCM_04692	MAA_00012	MAC_02382
Xyulose kinase	PCL_08492	OCS_05208	AN8790	NCU11353	CCM_09684	MAA_03458	MAC_02531
Zn finger transcription factor, unknown function	PCL_05639	OCS_05234	AN3447	NCU05007	CCM_08238	MAA_06676	MAC_07713
