# Supplementary material for: Genome and Transcriptome Sequences Reveal the Specific Parasitism of the Nematophagous Purpureocillium lilacinum 36-1
Source: Front Microbiol. 2016 Jul 19;7:1084. doi: 10.3389/fmicb.2016.01084 (PMC4949223; doi:10.3389/fmicb.2016.01084)
Supplement: Supplementary file 5 [file Table5.XLSX]

## Sheet: Table S5
Table S5: Numbers of carbohydrate-active enzymes in P. lilacinum 36-1 and other fungi
Glycoside Hydrolase	36-1	P. chlamydosporia	O. sinensis	B. bassiana	C. militaris	M. acridum	F. graminearum	M. oryzae	U. virens	A. nidulans	N. crassa	T. reesei
GH1	3	3	0	1	1	3	3	2	1	3	2	2
GH2	12	11	3	7	6	6	10	8	2	9	6	7
GH3	11	16	3	11	9	7	21	16	6	20	10	13
GH4	0	0	0	0	0	0	1	0	0	0	1	0
GH5	11	11	3	7	7	9	13	13	4	16	5	8
GH6	0	1	1	0	0	0	1	3	0	2	2	1
GH7	0	1	0	0	0	0	2	5	0	3	5	2
GH9	0	0	0	0	0	0	1	0	0	0	1	0
GH10	0	1	0	1	0	0	5	6	1	3	4	1
GH11	0	1	0	0	0	0	2	5	1	2	2	3
GH12	2	2	1	1	1	1	4	4	1	1	2	2
GH13	8	7	3	4	5	5	7	8	6	12	9	5
GH15	3	2	1	2	2	2	3	2	2	2	2	2
GH16	21	21	10	24	20	18	24	18	13	12	14	16
GH17	5	6	4	4	4	4	4	7	4	5	5	4
GH18	30	23	13	21	22	19	18	17	11	18	11	19
GH19	0	0	0	0	1	0	0	0	0	0	0	0
GH20	7	9	2	5	3	2	3	3	1	2	2	3
GH23	1	1	0	0	1	1	0	0	0	0	0	2
GH24	4	4	0	0	0	2	0	0	1	1	0	1
GH25	2	4	0	1	1	2	0	0	0	3	1	1
GH26	0	0	0	0	0	0	0	0	0	3	1	0
GH27	2	6	1	2	0	2	2	3	0	2	0	6
GH28	3	3	0	1	1	1	6	3	4	9	2	4
GH29	3	4	0	2	2	2	1	4	0	0	0	0
GH30	2	3	0	0	0	0	0	1	0	0	2	5
GH31	6	11	2	6	4	6	8	6	5	10	6	4
GH32	3	4	1	1	1	2	6	5	2	2	1	0
GH33	1	1	0	0	1	1	1	2	1	1	0	0
GH35	2	3	1	3	3	3	3	0	1	3	2	1
GH36	1	2	1	1	1	1	2	0	2	3	0	1
GH37	2	2	1	2	2	2	2	2	1	1	2	2
GH38	1	1	1	1	1	1	1	2	1	1	1	1
GH39	0	0	0	0	0	0	0	1	0	1	0	1
GH43	6	10	1	3	2	3	18	18	1	15	7	3
GH45	1	1	0	1	0	0	1	1	0	1	1	1
GH47	8	11	6	7	7	9	10	9	9	7	9	8
GH49	1	1	0	0	0	0	0	0	0	0	0	0
GH51	1	0	0	0	0	0	2	3	0	3	0	0
GH53	0	0	0	0	0	0	1	1	0	1	1	0
GH54	2	3	0	1	1	0	1	1	0	1	1	2
GH55	9	9	2	8	8	4	3	4	4	6	6	6
GH62	0	0	0	0	0	0	1	4	1	2	0	1
GH63	1	1	1	2	2	1	1	1	1	2	2	2
GH64	2	3	2	1	2	1	2	2	2	0	2	3
GH65	1	1	0	0	1	1	0	0	2	1	0	2
GH67	0	1	0	0	0	0	1	1	0	1	1	1
GH71	1	6	0	0	0	1	0	1	0	5	7	4
GH72	5	6	6	6	5	5	3	5	7	5	5	5
GH73	0	0	0	0	0	0	1	0	0	0	0	0
GH74	1	2	1	1	1	1	2	2	1	3	2	3
GH75	4	11	1	2	2	3	1	1	1	2	1	3
GH76	12	16	6	9	10	12	7	8	8	6	10	8
GH78	1	1	0	0	0	0	7	4	0	9	2	1
GH79	6	8	0	2	1	1	1	2	0	1	2	4
GH81	1	2	1	1	1	1	1	3	1	1	1	2
GH84	1	0	0	1	1	1	0	0	0	0	0	0
GH88	1	4	0	1	1	0	1	1	0	2	0	0
GH89	1	3	0	2	2	1	0	0	1	0	0	2
GH92	5	5	1	4	4	4	0	6	2	5	2	7
GH93	1	1	0	0	0	0	2	1	0	2	2	0
GH94	0	0	0	0	0	0	0	1	0	0	1	0
GH95	3	4	0	1	0	0	3	1	0	3	0	4
GH99	1	1	0	0	0	0	0	0	0	0	0	2
GH105	4	3	1	0	0	1	3	3	1	4	2	2
GH106	0	1	0	0	0	0	1	1	0	0	0	1
GH108	0	0	0	0	0	0	0	0	0	0	1	0
GH109	12	10	3	9	6	8	15	8	2	16	4	10
GH114	1	2	0	1	2	1	2	1	0	2	1	0
GH115	2	1	0	0	0	1	2	3	0	1	1	1
GH121	1	0	0	1	1	0	1	0	0	0	1	0
GH125	2	3	1	3	2	3	3	4	2	1	3	2
GH127	2	1	1	1	1	1	2	2	0	1	0	1
GH128	7	4	2	3	2	3	4	5	2	2	4	4
GH130	1	1	0	0	0	0	0	0	0	0	0	0
GH131	0	0	0	0	0	0	1	6	0	1	3	0
GH132	2	2	2	2	2	2	2	2	3	2	2	2
Total	256	303	90	181	166	171	260	262	122	264	188	214
Polysaccharide Lyases	36-1	P. chlamydosporia	O. sinensis	B. bassiana	C. militaris	M. acridum	F. graminearum	M. oryzae	U. virens	A. nidulans	N. crassa	T. reesei
PL1	0	0	0	0	0	0	9	2	0	8	1	0
PL3	0	0	0	0	0	0	7	1	0	5	1	0
PL4	0	0	0	0	0	0	3	1	0	4	1	0
PL5	1	2	0	0	0	0	0	0	0	0	0	0
PL7	1	5	2	1	1	1	0	0	0	0	0	2
PL8	1	1	0	1	1	1	0	0	0	0	0	1
PL9	0	0	0	0	1	0	1	0	0	1	0	0
PL11	0	0	0	0	0	0	0	0	0	1	0	0
PL12	0	0	0	0	1	0	0	0	0	0	0	0
PL2	1	2	0	0	1	2	1	1	0	2	1	2
PL22	0	0	0	1	0	0	1	0	0	0	0	0
Total	4	10	2	3	5	4	22	5	0	21	4	5
Auxiliary Activities	36-1	P. chlamydosporia	O. sinensis	B. bassiana	C. militaris	M. acridum	F. graminearum	M. oryzae	U. virens	A. nidulans	N. crassa	T. reesei
AA01	3	3	2	3	1	2	6	3	2	2	5	2
AA02	4	8	3	4	3	4	6	10	6	3	6	6
AA03	18	16	5	13	16	15	21	17	7	24	10	15
AA04	1	3	3	3	2	3	4	1	3	4	3	4
AA05	2	3	0	3	2	2	4	4	1	0	1	1
AA06	4	3	0	3	3	3	2	1	1	1	1	1
AA07	32	36	11	25	21	18	36	33	6	36	18	22
AA08	1	1	0	1	1	1	5	5	1	1	2	0
AA09	4	4	1	3	2	1	14	25	2	11	15	5
AA10	0	0	0	0	0	0	0	1	0	0	0	0
Sum	69	77	25	58	51	49	98	100	29	82	61	56
Carbohydrate Esterases	36-1	P. chlamydosporia	O. sinensis	B. bassiana	C. militaris	M. acridum	F. graminearum	M. oryzae	U. virens	A. nidulans	N. crassa	T. reesei
CE01	34	35	13	26	22	20	29	34	9	23	21	19
CE02	0	0	0	0	0	0	1	3	1	2	1	0
CE03	6	4	2	2	2	2	8	8	2	7	5	2
CE04	8	4	5	3	4	3	9	11	2	9	4	4
CE05	5	7	2	6	5	2	13	19	5	4	3	5
CE07	3	0	0	1	0	0	1	0	0	2	0	3
CE08	0	0	0	0	0	0	3	1	2	3	2	0
CE09	1	1	1	2	1	1	1	1	1	1	1	1
CE10	51	72	13	41	37	34	65	50	20	50	31	33
CE12	0	2	0	1	2	2	5	3	0	3	2	2
CE14	2	2	0	1	1	2	1	1	2	2	1	2
CE15	0	0	0	1	0	0	0	1	0	0	1	1
CE16	1	1	0	1	1	1	5	2	1	5	1	2
Sum	111	128	36	85	75	67	141	134	45	111	73	74
GlycosylTransferase	36-1	P. chlamydosporia	O. sinensis	B. bassiana	C. militaris	M. acridum	F. graminearum	M. oryzae	U. virens	A. nidulans	N. crassa	T. reesei
GT1	9	6	2	9	8	10	12	12	6	8	6	5
GT2	12	16	9	14	13	14	15	12	12	11	15	11
GT3	1	1	1	1	1	1	1	1	1	1	4	1
GT4	6	6	3	4	4	6	5	4	4	6	6	5
GT5	0	0	0	0	0	0	0	1	0	2	0	0
GT8	3	5	2	3	1	6	6	2	4	4	4	3
GT11	0	0	0	1	0	0	0	0	0	0	0	0
GT15	4	5	6	3	3	4	3	4	4	3	5	4
GT17	2	1	1	5	4	1	1	1	1	0	1	1
GT20	5	4	2	5	4	4	3	3	4	3	3	4
GT21	2	1	0	2	1	2	1	2	2	3	1	3
GT22	4	5	2	4	4	4	4	4	4	4	4	4
GT23	1	1	1	0	1	1	0	0	1	0	0	0
GT24	1	1	1	1	1	1	1	1	1	1	1	1
GT25	0	1	3	7	2	4	1	7	0	4	2	1
GT26	0	1	0	0	0	0	1	0	1	0	0	0
GT28	1	1	1	1	1	1	1	1	1	0	2	1
GT30	0	1	0	0	0	0	0	0	0	0	0	0
GT31	2	6	3	3	3	6	2	3	5	5	2	4
GT32	15	13	5	8	7	9	6	10	4	8	4	11
GT33	1	1	1	1	1	1	1	1	1	1	1	1
GT34	2	4	3	5	4	4	4	2	3	3	3	3
GT35	1	1	0	1	1	1	1	1	1	1	1	1
GT39	2	3	3	3	3	5	3	3	3	3	5	3
GT41	0	1	0	1	1	1	1	1	1	1	1	1
GT48	2	2	1	1	1	1	1	1	1	1	1	1
GT50	1	1	1	1	1	2	1	1	1	1	1	1
GT54	0	0	0	0	1	0	1	0	0	3	0	0
GT55	0	0	0	0	0	0	0	0	0	0	1	0
GT57	2	2	2	2	2	2	2	2	1	2	2	2
GT58	1	1	1	1	1	1	1	1	1	1	1	1
GT59	1	1	1	1	1	0	1	1	1	1	1	1
GT61	0	0	0	0	0	1	0	0	0	0	0	0
GT62	2	3	2	3	3	3	3	3	3	3	3	3
GT64	1	1	0	2	1	1	2	0	1	0	0	2
GT65	0	0	0	0	0	0	0	0	0	0	1	0
GT66	1	1	1	1	1	1	1	1	1	1	1	1
GT69	2	3	2	3	3	3	1	4	1	3	2	4
GT71	2	0	2	1	1	0	5	4	0	2	1	1
GT76	1	1	1	1	1	1	1	1	1	0	1	1
GT77	0	1	0	0	0	1	2	0	1	0	1	0
GT83	0	0	0	0	0	0	0	0	1	0	2	0
GT87	0	0	0	0	0	0	0	0	1	0	0	0
GT90	10	10	6	6	7	6	6	7	4	4	5	6
GT92	0	0	1	0	0	0	0	0	0	0	0	0
Sum	100	112	70	105	92	109	101	102	83	94	95	92
Carbohydrate-Binding Modules	36-1	P. chlamydosporia	O. sinensis	B. bassiana	C. militaris	M. acridum	F. graminearum	M. oryzae	U. virens	A. nidulans	N. crassa	T. reesei
CBM01	3	9	0	3	1	2	12	21	1	7	4	14
CBM02	0	0	1	0	0	0	0	0	0	0	0	0
CBM04	0	1	0	0	0	0	0	0	0	0	0	0
CBM06	0	2	0	0	0	0	1	2	0	0	1	0
CBM09	0	0	0	0	0	1	0	0	0	0	0	0
CBM10	0	0	0	1	0	0	0	0	0	0	0	0
CBM12	1	0	0	0	0	0	0	0	0	0	0	0
CBM13	4	3	1	6	5	2	3	3	0	0	2	5
CBM14	0	0	0	0	0	0	0	0	0	1	0	0
CBM16	1	1	0	0	0	0	5	0	0	0	0	0
CBM18	11	5	5	10	10	2	13	24	5	12	5	6
CBM19	1	2	0	1	1	1	0	2	1	0	0	0
CBM20	3	3	5	1	1	2	3	2	2	4	2	2
CBM21	1	2	1	2	1	2	1	1	1	1	2	1
CBM22	1	0	0	0	0	0	3	0	0	1	0	0
CBM23	0	0	0	0	0	0	0	1	0	0	0	0
CBM24	0	2	1	0	0	1	2	0	0	1	0	2
CBM27	0	0	0	0	0	0	0	0	0	1	0	0
CBM32	0	3	0	2	2	2	2	1	0	1	1	2
CBM35	1	2	0	0	0	0	2	2	0	1	0	0
CBM37	0	0	0	0	0	1	0	0	0	1	0	0
CBM38	0	1	0	0	0	0	0	0	0	0	1	0
CBM40	0	0	0	0	0	0	0	1	0	0	0	0
CBM42	2	3	0	1	1	0	1	2	0	1	0	2
CBM43	2	3	2	3	2	2	1	2	3	3	0	2
CBM46	0	0	0	0	0	0	0	0	0	1	0	0
CBM48	1	1	1	2	2	1	2	1	1	1	3	1
CBM50	5	10	8	11	13	4	7	10	3	18	6	7
CBM52	0	0	0	1	0	0	0	1	0	0	1	0
CBM61	0	2	0	0	0	0	6	1	0	0	0	0
CBM63	0	0	0	0	0	0	3	1	1	1	0	0
CBM64	0	0	0	0	0	0	0	0	0	1	0	0
CBM65	0	1	0	0	0	0	0	0	0	0	0	0
CBM66	1	4	0	3	4	2	1	1	1	1	0	2
CBM67	1	2	0	1	0	0	4	1	1	7	0	0
Sum	39	62	25	48	43	25	72	80	20	65	28	46
