# Supplementary material for: Genome and Transcriptome Sequences Reveal the Specific Parasitism of the Nematophagous Purpureocillium lilacinum 36-1
Source: Front Microbiol. 2016 Jul 19;7:1084. doi: 10.3389/fmicb.2016.01084 (PMC4949223; doi:10.3389/fmicb.2016.01084)
Supplement: Supplementary file 6 [file Table6.xlsx]

## Sheet: Table S6
Table S6: Numbers of peptidases encoded in P. lilacinum 36-1 and other fungi
MEROPS family	P. lilacinum	P. chlamydosporia	B. bassiana	O. sinensis	C. militaris	M. acridum	F. graminearum	M. oryzae	U. virens	N. crassa	A. nidulans	T. reesei
Aspartic peptidases	20	21	23	11	23	19	16	18	12	10	18	15
A01A: pepsin	19	19	21	10	22	17	14	17	10	8	16	14
A22B: presenilin	0	1	1	0	0	1	1	1	1	1	1	1
A28: DNA-damage inducible protein	1	1	1	1	1	1	1	0	1	1	1	0
Cysteine peptidases	49	47	44	34	43	40	46	46	41	41	40	41
C01B: papain	1	2	0	0	1	1	1	1	1	1	1	1
C02A: calpain	2	3	2	1	2	0	4	4	1	2	4	3
C12: ubiquitinyl hydrolase	5	3	4	3	4	3	4	4	4	2	3	4
C13: legumain	1	1	1	1	1	1	1	1	2	1	1	1
C14B: caspase	2	3	3	2	3	2	2	2	2	1	2	2
C19: ubiquitin-specific peptidase	12	12	12	10	11	12	11	12	12	10	9	12
C26: gamma-glutamyl hydrolase	10	8	9	7	9	9	8	6	9	8	8	8
C44: amidophosphoribosyltransferase	4	4	4	3	5	3	5	5	4	5	4	3
C45: aminopenicillanic acid acyl-transferase	1	1	0	0	1	0	1	0	0	2	0	0
C48: Ulp1 peptidase	2	2	2	2	1	2	2	3	2	3	2	2
C50: separase	1	1	1	0	1	1	1	1	1	1	1	1
C54: autophagin-1	1	1	1	1	0	1	0	1	0	1	1	1
C56: PfpI peptidase	3	2	2	0	2	2	3	1	1	1	1	1
C65: otubain-1	1	1	1	1	0	1	0	1	1	1	1	0
C85A: OTLD1 deubiquitinylating enzyme	0	0	0	0	0	0	1	1	0	0	0	0
C85B: OTU1 peptidase	1	1	0	1	0	0	0	1	0	1	1	0
C97: DeSI-1 peptidase	2	2	2	2	2	2	2	2	1	1	1	2
Glutamic peptidases	5	6	5	0	4	5	1	2	0	2	0	4
G01: scytalidoglutamic peptidase	5	6	5	0	4	5	1	2	0	2	0	4
Metallopeptidases	95	108	88	52	92	76	89	88	56	75	60	74
M01: aminopeptidase	3	5	4	2	4	3	3	3	3	3	3	3
M03: thimet oligopeptidase	5	7	7	1	7	2	4	2	2	0	2	2
M04: thermolysin	1	1	1	1	1	1	1	1	2	0	1	2
M10: matrix metallopeptidase-1	1	0	0	0	0	0	3	0	0	0	0	0
M12: adamalysin	1	2	2	1	2	2	1	2	1	1	1	1
M13: neprilysin	0	0	0	1	0	0	1	1	0	1	0	0
M14: carboxypeptidase A1	3	3	2	0	2	3	4	6	3	1	2	3
M16: pitrilysin	5	4	5	5	5	5	5	5	4	5	5	5
M18: aminopeptidase I	2	2	3	2	2	2	2	2	2	2	2	2
M19: membrane dipeptidase	2	2	1	0	1	0	2	2	1	1	1	2
M20: glutamate carboxypeptidase	15	15	12	3	13	7	14	8	3	14	5	9
M24: methionyl aminopeptidase 1	11	12	9	8	10	9	8	10	8	8	6	10
M28: aminopeptidase S	10	10	8	7	9	10	15	16	7	7	8	9
M35: deuterolysin	5	4	1	0	2	1	1	3	0	4	1	1
M36: fungalysin	2	2	0	3	1	1	1	1	2	0	0	1
M38: isoaspartyl dipeptidase	9	9	9	2	7	9	6	5	4	9	7	7
M41: FtsH peptidase	2	2	2	2	2	2	2	2	2	2	2	2
M43: pappalysin-1	3	14	6	4	6	3	2	1	0	2	2	1
M48: Ste24 peptidase	2	2	3	1	3	2	2	2	2	1	2	2
M49: dipeptidyl-peptidase III	2	2	3	1	5	2	2	2	2	1	1	1
M67: RPN11 peptidase	6	6	6	5	6	6	6	6	5	5	6	6
M76: Atp23 peptidase	1	1	1	0	1	1	1	1	1	0	0	1
M77: tryptophanyl aminopeptidase peptidase	1	0	0	1	0	2	0	3	0	5	0	0
M79: RCE1 peptidase	1	0	0	1	1	0	1	1	0	1	1	1
M80: Wss1 peptidase	1	2	2	0	1	2	2	3	2	2	2	2
M81: microcystinase MlrC	1	1	1	1	1	1	0	0	0	0	0	1
Mixed (P) Peptidases	1	3	2	1	3	1	2	0	0	0	0	2
P01: DmpA aminopeptidase	1	3	2	1	3	1	2	0	0	0	0	2
Serine Peptidases	121	142	117	47	100	102	105	97	55	68	47	72
S01: chymotrypsin A	4	7	14	1	9	10	3	2	1	2	1	2
S08: subtilisin	30	23	22	11	14	27	17	24	8	3	5	11
S09: prolyl oligopeptidase	30	46	22	8	20	16	39	28	11	26	13	21
S10: carboxypeptidase Y	11	14	12	8	10	12	9	5	9	5	4	5
S12: D-Ala-D-Ala carboxypeptidase B	9	12	5	1	5	4	4	2	1	4	0	4
S14: peptidase Clp	1	1	1	1	1	1	1	1	1	1	1	1
S16: Lon-A peptidase	2	2	2	1	2	2	2	2	1	2	2	2
S26: signal peptidase I	2	2	2	3	3	2	2	2	3	3	1	2
S28: lysosomal Pro-Xaa carboxypeptidase	2	5	4	0	4	3	2	6	3	2	2	2
S33: prolyl aminopeptidase	18	19	16	10	15	14	22	17	9	14	12	15
S53: sedolisin	9	6	15	1	15	9	3	5	6	3	4	5
S54: rhomboid-1	2	1	1	1	1	1	0	2	1	2	1	1
S59: nucleoporin 145	1	1	1	1	1	1	1	1	1	1	1	1
S66: murein tetrapeptidase LD-carboxypeptidase	0	3	0	0	0	0	0	0	0	0	0	0
Threonine peptidase	20	20	18	14	20	20	19	20	18	18	18	20
T01A: archaean proteasome	14	14	14	12	14	14	14	14	13	15	14	14
T02: glycosylasparaginase	1	1	0	0	0	2	1	2	1	0	1	1
T03: gamma-glutamyltransferase 1	4	4	3	2	5	3	3	3	3	2	2	4
T05: ornithine acetyltransferase	1	1	1	0	1	1	1	1	1	1	1	1
Total	311	347	228	159	285	263	278	271	182	216	183	228
