# Supplementary material for: Genome and Transcriptome Sequences Reveal the Specific Parasitism of the Nematophagous Purpureocillium lilacinum 36-1
Source: Front Microbiol. 2016 Jul 19;7:1084. doi: 10.3389/fmicb.2016.01084 (PMC4949223; doi:10.3389/fmicb.2016.01084)
Supplement: Supplementary file 7 [file Table7.XLSX]

## Sheet: Table S7
Table S7: Numbers of transporter families of P. lilacinum 36-1 and other fungi
Class	Superfamily/Family	36-1	P. chlamydosporia	O. sinensis	M. acridum	F. graminearum	M. oryzae	A. nidulans	T. reesei
1.Channels/Pores	1.A: α-Type Channels	16	24	7	18	24	22	22	19
	1.B: β-Barrel Porins	0	1	1	0	1	0	0	0
	1.C: Pore-Forming Toxins (Proteins and Peptides)	0	0	0	0	0	0	0	3
	1.H: Paracellular Channels	0	0	0	0	0	1	0	0
2.Electrochemical potential-driven transporpters	2.A: Porters (uniporters, symporters, antiporters)	527	609	184	397	521	369	521	330
	2.A.1: The Major Facilitator Superfamily (MFS)	400	467	125	287	404	276	411	245
	2.A.2: The Glycoside-Pentoside-Hexuronide (GPH):Cation Symporter Family	7	7	2	6	5	7	7	3
	2.A.3: The Amino Acid-Polyamine-Organocation (APC) Family	59	67	24	46	60	35	63	35
	2.A.4: The Cation Diffusion Facilitator (CDF) Family	2	3	1	2	2	3	2	2
	2.A.5: The Zinc (Zn2+)-Iron (Fe2+) Permease (ZIP) Family	9	12	7	11	10	10	9	9
	2.A.6: The Resistance-Nodulation-Cell Division (RND) Superfamily	21	25	9	18	12	14	6	13
	2.A.7: The Drug/Metabolite Transporter (DMT) Superfamily	23	23	13	22	23	19	17	18
	2.A.8: The Gluconate:H+ Symporter (GntP) Family	3	2	2	2	2	2	3	2
	2.A.9: The Cytochrome Oxidase Biogenesis (Oxa1) Family	3	3	1	3	3	3	3	3
3.Primary active transporters	3.A: P-P-bond-hydrolysis-driven transporters	67	87	36	54	63	50	56	46
	3.A.1: The ATP-binding Cassette (ABC) Superfamily	65	87	35	54	60	50	54	46
	3.A.2: The H+- or Na+-translocating F-type, V-type and A-type ATPase (F-ATPase) Superfamily	0	0	0	0	1	0	1	0
	3.A.3: The P-type ATPase (P-ATPase) Superfamily	1	0	1	0	2	0	0	0
	3.A.5: The General Secretory Pathway (Sec) Family	1	0	0	0	0	0	0	0
	3.A.9: The Chloroplast Envelope Protein Translocase (CEPT or Tic-Toc) Family	0	0	0	0	0	0	1	0
	3.D: Oxidoreduction-driven transporters	0	2	0	1	0	0	0	1
4.Group translocators	4.A: Phosphotransfer-drivenGroup Translocators	0	0	0	0	1	0	1	0
	4.A.2: The PTS Fructose-Mannitol (Fru) Family	0	0	0	0	1	0	0	0
	4.C: Acyl CoA ligase-coupled transporters	0	0	0	0	0	0	1	0
8.Accessory Factors Involved in Transport	8.A: Auxiliary transport proteins	1	1	0	0	2	1	2	0
9.Incompletely characterized transporters	9.A: Recognized transporters of unknown biochemical mechanism	2	4	4	5	3	4	5	3
	9.A.1: The Non ABC Multidrug Exporter (N-MDE) Family	1	3	3	4	2	2	4	2
	9.A.2: The Endomembrane protein-70 (EMP70) Family	0	0	0	0	0	1	0	0
	9.A.4: The YggT or Fanciful K+ Uptake-B (FkuB; YggT) Family	1	1	1	1	1	1	1	1
	9.B: Putative transport proteins	1	0	0	1	1	0	0	0
	9.B.1: The Integral Membrane CAAX Protease (CAAX Protease) Family	1	0	0	1	0	0	0	0
	9.B.9: The Urate Transporter (UAT) Family	0	0	0	0	1	0	0	0
Total		614	728	232	476	616	447	607	402
