# Supplementary material for: Genome and Transcriptome Sequences Reveal the Specific Parasitism of the Nematophagous Purpureocillium lilacinum 36-1
Source: Front Microbiol. 2016 Jul 19;7:1084. doi: 10.3389/fmicb.2016.01084 (PMC4949223; doi:10.3389/fmicb.2016.01084)
Supplement: Supplementary file 9 [file Table9.XLSX]

## Sheet: Table S9
Table S9: Numbers of signal tranduction genes encoded in P. lilacinum 36-1 and other fungi
Classes	P.lilacinum	M. anisopliae	M. acridum
Class A: rhodopsin-like family	3	2	2
Class B: secretin receptor	3	2	2
Class C: fungal mating pheromone receptor	2	2	2
Class E: cAMP receptor	2	4	5
GPR1: Ras-independent pathways	1	1	1
mPR: steroid-mediated signal	4	4	3
STM1: nitrogen starvation signal	2	2	2
PTH11: environmental inductive cues	53	54	40
Total	70	71	57
