# Supplementary material for: Genome and Transcriptome Sequences Reveal the Specific Parasitism of the Nematophagous Purpureocillium lilacinum 36-1
Source: Front Microbiol. 2016 Jul 19;7:1084. doi: 10.3389/fmicb.2016.01084 (PMC4949223; doi:10.3389/fmicb.2016.01084)
Supplement: Supplementary file 11 [file Table11.XLSX]

## Sheet: Table S11
Table S11: Numbers of selected effector-like gene families of P. lilacinum 36-1and other fungi
Protein family	P. lilacinum	P. chlamydosporia	O. sinensis	C. militaris	M. acridum	F. graminearum	M. oryzae	A. nidulans	N. crassa	T. reesei
Thaumatin	2	2	1	0	0	0	1	2	0	0
Glycoside hydrolase	7	8	2	0	2	8	13	4	8	5
Extracellular membrane protein CFEM domain	8	7	2	5	3	5	8	2	0	8
Cerato-ulmin hydrophobin	2	4	2	2	1	1	2	0	1	6
Aerolysin/haemolysin toxin	2	2	1	0	1	0	0	0	0	0
Lysozyme	5	5	0	4	4	0	0	1	0	4
Killer toxin, kp4	10	4	0	3	3	4	0	0	0	2
Cutinase	2	5	1	3	1	8	11	3	2	1
Defensin	1	0	0	0	0	0	0	1	0	0
Peptidase G1	6	6	0	3	1	0	1	1	1	1
Concanavalin A-like lectin/glucanase	6	11	2	3	3	3	3	1	1	4
SH3-like domain	3	3	0	0	0	0	0	0	0	0
CHAP domain	2	1	0	0	1	0	0	0	0	1
Fungal chitosanase	2	8	1	1	2	0	0	0	0	3
Cyanovirin-N	3	0	1	1	0	3	9	0	3	1
Guanine-specific ribonuclease N1/T1	2	3	1	1	2	1	1	1	1	1
Ribonuclease/ribotoxin	4	3	1	1	2	1	1	1	1	2
Carbonic anhydrase	1	1	0	0	0	0	1	0	0	0
Cupredoxin	1	1	0	0	1	1	1	0	1	1
Protein of unknown function DUF4360	3	2	1	2	1	0	2	0	2	0
Ngg1p interacting factor 3	1	0	0	0	0	0	0	0	0	0
MD-2-related lipid-recognition	1	1	1	1	3	1	1	1	1	1
Immunoglobulin E-set	1	1	1	1	3	1	1	1	1	1
Ricin B lectin domain	1	1	0	0	0	0	1	0	0	0
Peptidase M43	2	13	2	3	3	2	2	0	2	0
Metallopeptidase	3	13	2	3	5	3	5	2	2	0
Endopeptidase	2	3	0	1	1	1	0	1	0	0
Necrosis inducing protein	1	0	1	2	1	3	2	2	0	0
Blastomyces yeast-phase-specific protein	1	2	3	2	0	0	1	1	1	1
Apple-like	1	1	0	0	0	4	0	0	0	0
Calycin	1	0	0	0	0	0	1	0	0	0
RmlC-like jelly roll fold	1	2	0	0	0	3	1	1	0	0
Cupin 1	1	2	0	1	0	3	1	1	0	0
RlpA-like double-psi beta-barrel domain	3	5	1	5	3	6	3	2	4	7
Barwin-like endoglucanase	1	3	0	2	2	5	2	1	3	4
hydrophobin	4	5	3	4	3	2	3	5	2	6
Chitin-binding	1	1	0	0	0	1	8	0	0	0
Trypsin	1	6	0	3	7	2	0	2	0	1
Cerato-platanin	2	2	1	1	0	4	1	1	3	4
