# Supplementary material for: Genome and Transcriptome Sequences Reveal the Specific Parasitism of the Nematophagous Purpureocillium lilacinum 36-1
Source: Front Microbiol. 2016 Jul 19;7:1084. doi: 10.3389/fmicb.2016.01084 (PMC4949223; doi:10.3389/fmicb.2016.01084)
Supplement: Supplementary file 13 [file Table13.XLSX]

## Sheet: Table S13
Table S13: Comparison of appressorium-forming related genes between P. lilacinum 36-1 and other fungi
Uniport_id	P. lilacinum	P. chlamydosporia	B. bassiana	O. sinensis	C. militaris	M. acridum	M. anisopliae	F. graminearum	F. oxysporum	M. oryzae	A. fumigatus	A.nidulans	N.crassa
A0A060CS41	1	1	1	0	1	1	1	1	1	1	1	1	1
A0A060CVK6	1	1	1	1	1	1	1	1	1	1	1	1	1
A0A060CW34	1	1	1	1	1	1	1	1	1	1	1	1	1
A0A060D0X3	1	1	1	2	1	1	1	1	1	1	1	1	1
A0A060D1P1	16	19	16	11	18	18	14	18	40	18	17	17	20
A0A0U2M3D6	18	22	20	15	23	19	22	13	31	17	12	10	24
A0A0U2WZR5	1	1	1	1	1	1	1	1	1	1	1	1	1
A0SXQ6	10	7	9	6	6	7	8	7	12	8	6	6	10
A5A5Z4	0	0	0	0	0	0	0	0	0	0	1	0	0
A5A5Z9	1	1	1	1	1	1	1	1	1	0	1	0	0
ATG1	3	5	2	3	7	5	6	4	2	5	7	7	6
ATG8	1	1	1	1	1	1	1	1	1	1	1	1	1
B3VTM0	1	1	1	1	1	1	1	1	2	1	1	1	1
C4TPB8	1	1	1	0	1	1	1	1	2	1	1	1	1
CALM	4	5	3	1	3	5	4	4	8	6	4	2	4
CON7	1	1	1	0	0	1	1	1	10	1	1	2	2
D1MYV6	5	2	2	4	2	0	1	9	11	18	3	4	4
F8WSC5	1	1	2	1	2	1	1	1	4	1	2	1	1
GPA1	4	7	3	4	3	4	4	3	12	3	3	3	4
H9CII9	1	0	3	1	3	1	0	1	2	5	2	1	3
HOG1	12	21	13	8	10	18	12	14	55	12	9	10	21
J9Z1G6	4	3	3	1	2	3	4	4	12	6	6	7	5
KAPR	1	1	1	1	1	1	1	1	11	1	2	1	2
MBZ11	1	1	1	1	1	1	1	1	2	1	1	1	1
PEX6	17	19	19	14	15	19	20	17	25	19	16	18	18
Q00368	1	1	1	1	1	1	1	1	3	1	1	1	2
Q01143	11	15	13	11	11	14	14	14	45	12	13	13	22
Q0PKT8	28	22	23	18	26	20	18	20	58	24	25	20	16
Q0PND2	18	33	11	3	10	11	13	24	39	20	15	20	11
Q0PND3	1	1	1	0	1	1	1	1	2	1	1	0	1
Q0PND4	2	3	2	2	2	2	2	2	2	2	2	2	2
Q0PND5	1	1	1	1	1	1	1	1	1	1	1	1	2
Q0PND6	1	1	1	0	1	1	1	1	1	1	1	1	1
Q0PND7	1	1	1	1	1	1	1	1	2	1	1	1	1
Q0PND8	4	5	6	3	9	6	9	5	8	10	4	3	6
Q0PND9	43	49	34	12	35	32	39	53	104	34	40	54	27
Q0PNE0	6	10	5	0	4	4	5	14	21	11	8	6	4
Q0PNE1	2	1	1	1	1	1	1	1	1	1	2	1	2
Q1HA66	2	1	2	0	2	1	2	1	2	2	2	2	1
Q1HA67	1	2	1	2	1	2	1	2	2	2	1	1	2
Q2PF85	1	1	1	1	1	1	1	1	1	1	1	1	1
Q2PF86	1	2	1	1	2	2	1	2	3	1	3	3	2
Q4PR54	4	3	3	1	3	3	3	5	8	2	3	2	1
Q4R1B9	2	3	2	2	1	2	2	2	2	2	1	1	2
Q5EVM0	1	1	1	1	1	1	1	1	1	1	1	1	1
Q5EVM1	1	1	1	1	1	0	1	1	1	1	1	1	1
Q5EVM2	1	1	1	1	1	1	1	1	1	1	1	1	1
Q5EVM3	1	1	1	1	1	1	1	1	1	1	1	1	1
Q5EVM4	1	1	1	1	1	1	1	1	2	1	1	1	1
Q875L7	5	4	5	2	4	4	4	3	11	3	7	3	3
Q8NJQ6	3	6	5	2	5	3	4	3	12	3	2	3	5
Q8NK75	5	2	3	2	2	3	2	3	6	1	4	1	1
Q8TFE0	1	2	3	2	2	2	1	4	6	4	1	3	1
Q8TGC0	1	1	1	1	1	1	1	1	3	1	1	2	3
Q8X125	1	2	1	1	3	3	3	1	3	0	4	6	3
Q96UQ9	5	5	3	1	4	3	3	6	15	7	8	7	9
Q96UW1	3	1	2	1	3	1	3	3	3	1	2	1	2
Q96VB1	5	4	5	3	4	4	4	5	8	4	3	3	3
Q96VB2	1	1	1	1	1	1	1	1	4	1	1	1	1
Q96X31	0	0	0	0	0	0	2	0	1	0	1	1	0
Q96X50	0	0	0	0	0	1	1	0	0	0	1	0	0
Q9C2Y4	2	6	4	1	3	4	2	2	6	5	2	3	3
Q9HFU2	10	11	10	8	9	10	10	10	17	10	10	10	11
Q9P470	0	1	0	0	0	0	0	1	1	1	1	0	0
Q9UQZ1	4	3	5	4	4	3	3	2	5	2	2	2	4
Q9Y784	16	20	7	5	8	5	5	19	42	27	12	16	19
Q9Y785	11	26	5	6	7	12	13	22	28	15	5	6	7
Q9Y786	11	18	6	3	4	6	9	24	42	23	19	23	11
U5KLH1	4	4	6	3	3	5	4	6	8	6	6	6	6
UBC1	15	17	17	14	16	16	14	16	32	17	17	14	18
Q8WZJ0	2	1	1	0	1	1	1	1	1	4	0	1	1
CAP22	0	0	1	0	2	0	1	2	1	0	0	0	0
E9E6I7	0	1	1	0	0	1	0	0	0	0	0	0	0
F8WSD7	1	3	1	1	1	1	1	3	5	3	0	0	3
G3G3V4	2	1	2	1	2	1	2	0	0	0	0	0	0
L2FH90	0	0	1	0	0	0	0	0	0	0	0	0	0
O94177	1	2	1	0	0	0	0	0	1	1	0	0	0
Q6T7C1	1	2	1	0	1	1	1	1	1	1	0	0	1
U5KM29	2	1	1	2	2	2	1	2	3	1	0	0	3
A0A0B4GM96	0	0	0	0	2	1	0	0	2	0	0	0	0
A0A0B4G8I5	1	0	0	0	0	0	1	1	1	0	0	0	0
G3G3V3	0	1	0	0	0	1	1	1	1	1	0	0	0
Q96TN6	1	0	0	0	0	0	0	1	0	1	0	0	1
A0A0B2WMF1	0	0	0	0	0	0	0	0	0	1	0	0	0
A0MT99	0	0	0	0	0	1	0	0	0	1	0	0	1
Q8J0Q3	0	1	0	0	0	0	0	0	0	2	0	0	2
A5A5Z5	0	0	0	0	0	0	0	0	0	0	0	0	1
Q9UVN7	0	0	0	0	0	0	0	0	0	0	0	0	1
N4V5P8	0	0	0	1	0	0	0	0	0	0	0	0	0
A0A0B4HQE5	0	1	0	0	0	1	0	0	0	0	0	0	0
E9DRS7	0	0	0	0	0	1	1	0	0	0	0	0	0
A0A086NRV4	0	0	0	0	0	0	1	0	0	0	0	0	0
A0A086P1E7	0	0	0	0	0	0	1	0	0	0	0	0	0
M7UJ15	1	0	0	0	0	0	0	0	0	0	0	0	0
Total	357	431	321	209	317	321	330	407	828	410	340	348	368
