# Supplementary material for: Genome and Transcriptome Sequences Reveal the Specific Parasitism of the Nematophagous Purpureocillium lilacinum 36-1
Source: Front Microbiol. 2016 Jul 19;7:1084. doi: 10.3389/fmicb.2016.01084 (PMC4949223; doi:10.3389/fmicb.2016.01084)
Supplement: Supplementary file 14 [file Table14.XLSX]

## Sheet: Table S14
Table S14: The up-regulated genes (log2 fold change > 2) related to appressorium forming during infection
GeneSymbol	GFOLD.0.01.	E.FDR	log2fdc	X1stRPKM	X2ndRPKM	Target	Identity	Evalue	Description
PCL_00735	8.10904	1	10.8408	0	218.736	Q0PND9	30.26	2e-11	Multifunctional beta-oxidation protein
PCL_05143	7.18874	1	8.7985	0.0862849	148.794	Q9HFU2	58.02	4e-49	cyclophilin
PCL_09330	6.86179	1	7.24482	1.02902	409.098	Q00368	49.73	9e-52	CAP20
PCL_12499	5.08803	1	6.82609	0.0330453	19.3332	Q9Y786	29.6	9e-33	PTH11
PCL_10147	6.05239	1	6.67233	1.07032	294.155	Q0PND9	32.46	1e-14	Multifunctional beta-oxidation protein
PCL_08916	3.36087	1	6.11537	0	4.90429	D1MYV6	46.88	9e-67	Chitin deacetylase
PCL_12457	4.25658	1	5.77656	0.084716	15.9626	Q0PND9	29.81	1e-16	Multifunctional beta-oxidation protein
PCL_03157	5.4745	1	5.76915	1.6833	239.091	Q5EVM4	58.24	6e-93	5-methyltetrahydropteroyl-triglutamate-homocystein S-methyltransferase
PCL_09772	5.45972	1	5.65464	6.31398	824.393	Q9HFU2	50.23	4e-49	cyclophilin
PCL_01388	5.22538	1	5.53696	3.60394	436.242	Q0PND9	30.53	2e-14	Multifunctional beta-oxidation protein
PCL_03913	3.92868	1	5.18695	0.298884	32.0923	Q0PND9	28.5	1e-13	Multifunctional beta-oxidation protein
PCL_11074	4.28955	1	5.16608	0.128203	12.868	J9Z1G6	29.03	1e-11	Ste12-like transcription factor
PCL_03136	3.86359	1	5.0776	0.528724	51.8076	A0SXQ6	28.02	8e-15	GTP-binding protein
PCL_13037	4.5598	1	4.92112	0.798603	63.2915	Q0PNE0	35.21	6e-14	Hormone-sensitive lipase
PCL_03412	3.58105	1	4.79763	0.0897113	7.23783	Q0PNE0	25.09	2e-12	Hormone-sensitive lipase
PCL_11559	3.39654	1	4.71147	0.145606	11.4694	Q9Y784	23.53	8e-16	PTH11
PCL_10360	4.10821	1	4.71062	0.504262	35.4444	Q9HFU2	59.35	1e-46	cyclophilin
PCL_06862	1.87073	1	4.66638	0	1.14076	Q9Y785	28.45	3e-40	PTH11
PCL_04540	4.35552	1	4.51685	4.67897	277.304	A5A5Z9	27.01	2e-17	Cellulose synthase 3
PCL_07842	3.49862	1	4.38098	0.393404	22.9002	Q0PND9	28.49	9e-11	Multifunctional beta-oxidation protein
PCL_12071	2.60519	1	4.3756	0.0357041	3.7912	Q9Y786	26.64	2e-26	PTH11
PCL_12321	3.86499	1	4.24198	3.34158	165.554	Q9UWF0	99.33	2e-85	Calmodulin
PCL_12602	4.00756	1	4.18435	2.80956	132.297	Q9C2Y4	40.05	1e-73	P-type ATPase
PCL_09059	2.88198	1	4.15263	0.211618	11.0779	Q0PND9	28.37	4e-12	Multifunctional beta-oxidation protein
PCL_07599	3.48326	1	4.15009	0.299398	14.3996	A0A0U2M3D6	30.26	1e-31	interaction with Ras GTPases protein
PCL_04705	1.32475	1	4.14853	0	1.49917	Q0PND9	28.21	6e-12	Multifunctional beta-oxidation protein
PCL_09901	3.58461	1	4.0459	1.98455	86.4559	Q96VB2	62.9	4e-82	A15 protein
PCL_12446	2.43678	1	3.98372	0.0485985	2.63079	Q01143	30.18	5e-49	CAMP-dependent protein kinase catalytic subunit
PCL_10148	2.11257	1	3.89855	0.0223472	1.69826	Q0PND9	26.15	4e-18	Multifunctional beta-oxidation protein
PCL_03549	2.98557	1	3.65653	0.680823	23.247	Q9Y786	26.03	2e-16	PTH11
PCL_12249	0.780218	1	3.6433	0	1.27227	Q0PND9	30.29	8e-18	Multifunctional beta-oxidation protein
PCL_11657	2.55104	1	3.52199	0.341688	11.0268	Q9Y784	24.23	6e-20	PTH11
PCL_06010	3.27432	1	3.45322	4.88784	138.653	Q5EVM3	32.54	1e-36	Ketol-acid reductoisomerase
PCL_07157	3.07102	1	3.44188	2.43947	69.3462	Q9Y785	34.42	1e-40	PTH11
PCL_01169	2.65567	1	3.3993	0.245736	7.09889	A0SXQ6	42.11	1e-33	GTP-binding protein Rho
PCL_05990	2.90938	1	3.28116	1.04353	26.5357	Q4R1B9	57.3	3e-169	APSES transcription factor
PCL_07929	2.83496	1	3.25083	0.863458	21.5731	A0A0U2M3D6	32.99	6e-46	interaction with Ras GTPases protein
PCL_08893	2.71664	1	3.22547	0.800256	19.8186	Q0PND2	29	1e-38	Carboxylic ester hydrolase
PCL_09424	1.4863	1	3.17023	0.0536718	1.84382	Q9Y784	27.7	9e-34	PTH11
PCL_01742	1.32475	1	3.14853	0.0135644	0.607196	Q9Y784	23.37	2e-14	PTH11
PCL_11517	2.65143	1	3.10148	0.637835	14.4088	O13315	98.58	0	Guanine nucleotide-binding protein subunit alpha
PCL_02097	2.66879	1	3.06492	2.45524	53.83	A0A060D1P1	33.51	2e-27	GTP-binding protein ypt2
PCL_02054	2.549	1	2.98814	2.29452	47.8629	Q0PND9	30.48	2e-18	Multifunctional beta-oxidation protein
PCL_10579	1.54549	1	2.90411	0.161714	3.61947	Q9Y785	25.82	3e-40	PTH11
PCL_06420	2.40441	1	2.88375	1.32373	25.7754	O13315	47.01	3e-95	Guanine nucleotide-binding protein subunit alpha
PCL_12474	2.12923	1	2.8266	0.172067	3.30909	A0A060D1P1	29.08	3e-21	GTP-binding protein ypt2
PCL_09226	2.25311	1	2.67399	1.39104	23.2923	Q5EVM2	30.45	7e-25	Acetolactate synthase small subunit
PCL_08142	2.18011	1	2.67223	0.38627	6.50086	Q0PKT8	65.78	0	cAMP-Dependent Protein Kinase A
PCL_05408	2.39932	1	2.63564	6.66221	107.431	Q9HFU2	59.64	4e-51	cyclophilin
PCL_04671	2.40816	1	2.60813	11.3064	178.632	Q0PNE1	28.57	3e-11	Hormone-sensitive lipase
PCL_07809	2.2516	1	2.60139	1.79246	28.3927	Q0PKT8	32.32	7e-31	cAMP-Dependent Protein Kinase A
PCL_04590	2.31271	1	2.57459	5.81749	90.0195	Q0PKT8	29.44	4e-22	cAMP-Dependent Protein Kinase A
PCL_11385	2.29186	1	2.56805	1.01443	15.6367	Q0PND8	70.34	0	PEX6 protein
PCL_05284	1.55803	1	2.55535	0.149863	2.4678	Q9UQZ1	26.13	1e-15	mitogen-activated protein kinase kinase
PCL_09797	1.6013	1	2.52004	0.49208	7.85473	A0A0B4G8I5	77.25	1e-95	CAS1 appressorium specific protein
PCL_10599	1.18639	1	2.46169	0.120778	1.91742	Q8NK75	59.57	7e-14	Ste12-like transcription factor
PCL_07780	2.02813	1	2.43897	4.49871	63.9301	Q0PND9	39.1	4e-21	Ubiquitin-conjugating enzyme
PCL_06603	0.878502	1	2.33296	0.226734	3.49331	Q0PND9	30.24	1e-18	Ubiquitin-conjugating enzyme
PCL_05776	1.71797	1	2.23975	0.82979	10.3659	Q0PND8	28.22	2e-15	PEX6 protein
PCL_05359	2.02076	1	2.23523	7.39585	90.2657	U5KLH1	92.6	0	Mitogen-activated protein kinase
PCL_02859	0.967462	1	2.21266	0.112387	1.48196	Q0PKT8	28.31	8e-33	cAMP-Dependent Protein Kinase A
PCL_09737	1.47424	1	2.20272	0.505996	6.32103	Q9Y786	27.24	3e-35	PTH11
PCL_05626	1.55772	1	2.13204	0.768814	8.95876	Q29YB0	25.91	3e-13	Mitogen-activated protein kinase
PCL_09035	1.6705	1	2.12821	1.3866	15.9349	Q9HFU2	47.11	3e-25	cyclophilin
PCL_10415	1.82566	1	2.12373	2.63435	29.8642	Q1HA67	63.99	0	kelch repeat protein
PCL_10644	1.68753	1	2.04911	1.36274	14.7205	Q8TFE0	48.13	1e-61	Aquaporin
PCL_02295	0.532221	1	2.01103	0.16611	2.0405	Q0PND9	33.52	6e-17	Ubiquitin-conjugating enzyme
PCL_12578	1.90459	1	2.00958	3.5861	37.3251	Q0PKT8	29.28	6e-34	cAMP-Dependent Protein Kinase A
