# Supplementary material for: Genome and Transcriptome Sequences Reveal the Specific Parasitism of the Nematophagous Purpureocillium lilacinum 36-1
Source: Front Microbiol. 2016 Jul 19;7:1084. doi: 10.3389/fmicb.2016.01084 (PMC4949223; doi:10.3389/fmicb.2016.01084)
Supplement: Supplementary file 15 [file Table15.XLSX]

## Sheet: Table S15
Table S15: The high-level up-regulated genes (log2 fold change > 5) during nematode-eggs infection
GeneSymbol	Description	GFOLD.0.01.	E.FDR	log2fdc	X1stRPKM	X2ndRPKM
PCL_06889	hypothetical protein	8.58996	1	11.3214	0	1001.33
PCL_09759	phosphate permease	10.1341	1	11.0027	0.255309	1465.67
PCL_00735	Short-chain dehydrogenase/reductase	8.10904	1	10.8408	0	218.736
PCL_08804	FAD/FMN-containing dehydrogenases	9.63068	1	10.7936	0.233944	1191.59
PCL_09316	hypothetical protein	8.6272	1	10.236	0.24604	1149.39
PCL_02330	fungal nitric oxide reductase	7.48585	1	10.218	0	64.6516
PCL_12350	nitroreductase	9.0037	1	10.1667	0.540218	1781.86
PCL_04049	parasitic phase-specific protein	8.22979	1	9.96144	0.0352984	181.747
PCL_08782	phytase	7.94543	1	9.55458	0.0455964	132.812
PCL_08711	phosphoserine aminotransferase	6.79684	1	9.52988	0	97.9723
PCL_09728	betaine lipid synthase	6.7802	1	9.51326	0	27.8027
PCL_04694	Protein of unknown function DUF4267	6.68636	1	9.41957	0	180.025
PCL_11107	phosphoglycerate mutase	8.66929	1	9.41633	1.74183	3278.64
PCL_05664	hypothetical protein	7.80524	1	9.41447	0.130105	343.887
PCL_01597	hypothetical protein	6.66233	1	9.3956	0	263.426
PCL_04580	alcohol dehydrogenase	7.62635	1	9.35843	0.0344183	116.663
PCL_01231	phosphohydrolases	7.67938	1	9.2887	0.0500001	121.123
PCL_09566	sterigmatocystin biosynthesis protein	6.48788	1	9.22146	0	37.9076
PCL_04052	7-keto-8-aminopelargonate synthetase	6.41584	1	9.14956	0	32.2337
PCL_08731	Cyanovirin-N homolog protein	6.23578	1	8.96987	0	148.869
PCL_02581	Phosphate/sulphate permeases	6.18852	1	8.92272	0	25.1787
PCL_01621	hypothetical protein	7.52973	1	8.8281	0.898194	1229.89
PCL_04464	NAD(P)-binding domain	6.09166	1	8.82609	0	48.5051
PCL_05143	cyclophilin	7.18874	1	8.7985	0.0862849	148.794
PCL_01813	hypothetical protein	7.04453	1	8.77723	0.0509222	115.352
PCL_07727	subtilisin-like serine protease	8.26445	1	8.76015	1.20755	1387.78
PCL_04556	hypothetical protein	5.99745	1	8.73213	0	44.1203
PCL_03768	succinyl-CoA:3-ketoacid-coenzyme	6.84411	1	8.57708	0.0229244	45.1998
PCL_09937	hypothetical protein	6.8311	1	8.56408	0.0456802	89.2589
PCL_09245	NADH-ubiquinone reductase	6.66839	1	8.40163	0.0730884	127.597
PCL_07225	Peroxiredoxin	7.17719	1	8.34105	0.331825	308.744
PCL_12192	hypothetical protein	5.5036	1	8.23985	0	60.5505
PCL_08807	metallopeptidase	6.83709	1	8.19524	0.0891321	80.9485
PCL_02375	NAD(P)-binding domain	6.66984	1	8.18095	0.119855	119.74
PCL_09473	small heat shock protein (HSP20)	7.45241	1	8.17694	0.928973	737.701
PCL_05478	nucleoside-diphosphate kinase	7.28455	1	8.15404	0.365442	291.221
PCL_03592	Purine nucleoside phosphorylase	5.41399	1	8.15058	0	29.565
PCL_04008	hypothetical protein	5.41192	1	8.14853	0	52.5612
PCL_12074	hypothetical protein	5.40781	1	8.14443	0	37.6233
PCL_04053	polyketide synthase	6.90398	1	8.10742	0.0372564	29.8497
PCL_04891	arsenite transporter	6.89458	1	8.0587	0.286731	219.359
PCL_12164	neuropeptide	7.39594	1	8.03964	1.491	1061.46
PCL_12075	ubiquitin-protein ligase	5.24642	1	7.98372	0	30.604
PCL_12226	alpha-N-acetylgalactosaminidase	5.23949	1	7.97681	0	15.1147
PCL_02549	Arginine transporter	7.21689	1	7.9645	0.221875	152.66
PCL_05989	mitochondrial F1F0 ATP synthase subunit	6.34413	1	7.95511	0.243628	234.093
PCL_06856	hypothetical protein	6.59664	1	7.95511	0.234434	180.256
PCL_00274	Cu/Zn superoxide dismutase	7.30098	1	7.93196	1.39465	919.551
PCL_09757	acetyltransferase	6.88922	1	7.93184	0.37997	263.559
PCL_12169	Putative intracellular protease	6.59157	1	7.89088	0.141193	100.954
PCL_10799	Flavin reductase (NADPH)	6.13718	1	7.8715	0.0350989	42.4214
PCL_04890	Rhodanese-like	6.25952	1	7.87067	0.152454	138.155
PCL_04581	hypothetical protein	5.13117	1	7.86901	0	26.0041
PCL_06904	Heat shock protein Hsp20	7.0386	1	7.85401	0.448681	288.695
PCL_10888	Guanine-specific ribonuclease	5.11609	1	7.85401	0	41.8733
PCL_04051	Zn(2)-C6 fungal-type DNA-binding domain	4.99771	1	7.73623	0	9.04572
PCL_10320	NADPH	7.16427	1	7.72372	0.979146	552.958
PCL_04582	hypothetical protein	6.26832	1	7.69697	0.224887	150.593
PCL_11896	Major facilitator superfamily	4.95598	1	7.69473	0	11.8069
PCL_09327	Protein of unknown function DUF3328	4.91302	1	7.652	0	22.5226
PCL_05653	MARVEL-like domain	7.0067	1	7.63785	1.62709	874.94
PCL_00883	FAD-containing monooxygenase	4.86573	1	7.60498	0	12.8019
PCL_05980	Extracellular membrane protein, CFEM domain	4.84758	1	7.58695	0	19.1804
PCL_05588	aminopeptidase	6.28502	1	7.58478	0.151833	87.8031
PCL_08253	Triosephosphate isomerase	6.33219	1	7.58088	0.350706	198.141
PCL_07892	DNA-directed RNA polymerase	5.80248	1	7.53772	0.0801614	76.8571
PCL_01337	bisphosphate nucleotidase	6.00013	1	7.51247	0.0835764	52.5218
PCL_01588	mannosyltransferase	6.25925	1	7.46352	0.170791	87.5648
PCL_12560	peroxiredoxin	5.71013	1	7.44566	0.0744013	66.9196
PCL_04846	F0F1-type ATP synthase	6.85736	1	7.42568	0.571265	262.708
PCL_08748	hypothetical protein	4.67317	1	7.41362	0	69.98
PCL_03797	hydrolase	4.66973	1	7.4102	0	18.7131
PCL_02592	proton-dependent oligopeptide transporter	6.19476	1	7.39914	0.164027	80.4256
PCL_11521	Zn(2)-C6 fungal-type DNA-binding domain	4.65242	1	7.393	0	8.01912
PCL_13033	Glycolipid transfer protein	6.0307	1	7.39012	0.272479	141.601
PCL_08566	hypothetical protein	5.95469	1	7.38398	0.130446	70.3091
PCL_04472	Carboxylic acid transporter protein	5.86031	1	7.37297	0.0729453	41.6138
PCL_09244	cytochrome c oxidase	5.99673	1	7.35621	0.6151	312.226
PCL_03310	cytochrome c oxidase	5.96132	1	7.32088	0.301578	149.377
PCL_12264	Nucleoside-diphosphate-sugar epimerases	5.70718	1	7.31967	0.0714082	44.1564
PCL_00725	Ferredoxin	4.5663	1	7.30749	0	26.1361
PCL_01331	Activator of Hsp90 ATPase	6.05518	1	7.2598	0.305847	136.153
PCL_01743	Hydrolase	4.5059	1	7.24752	0	15.6885
PCL_09330	perilipin	6.86179	1	7.24482	1.02902	409.098
PCL_08789	cytochrome-c oxidase	5.89753	1	7.19803	0.968183	428.189
PCL_05078	Domain of unknown function DUF4243	6.57635	1	7.18448	0.525927	205.792
PCL_09339	Glutathione reductase	6.65878	1	7.1737	0.616845	236.567
PCL_06357	dihydroxyacetone kinase	4.41438	1	7.15671	0	7.7258
PCL_04169	Dehydrogenase/reductase	4.41027	1	7.15263	0	10.163
PCL_06352	thiazole biosynthetic enzyme	6.79646	1	7.14718	3.06837	1137.15
PCL_11847	expressed protein	5.76301	1	7.12303	0.363305	156.88
PCL_06902	NAD(P)-binding domain	4.35141	1	7.09424	0	13.8352
PCL_01865	nitric oxide dioxygenase	5.90727	1	7.07281	0.258855	99.9744
PCL_04615	oxidoreductase	5.62881	1	7.05892	0.142816	61.4398
PCL_02342	Pirin-related protein	5.32063	1	7.05761	0.0352984	24.2526
PCL_10063	hypothetical protein	6.78885	1	7.05539	16.2309	5614.12
PCL_01814	Thioesterase	5.31184	1	7.04885	0.0391956	26.7671
PCL_07505	ATP synthase subunit mitochondrial	5.28737	1	7.02449	0.0757623	50.8712
PCL_04167	short-chain dehydrogenase/reductase	4.25835	1	7.00198	0	11.6486
PCL_05604	hypothetical protein	5.2418	1	6.97912	0.0881207	57.3346
PCL_06140	Extracellular membrane protein	6.77951	1	6.97393	7.18803	2342.03
PCL_09099	Peptidase M16	5.52923	1	6.95963	0.110938	44.5496
PCL_12391	cytochrome c oxidase	5.78964	1	6.95542	0.866862	308.628
PCL_01109	Cell wall galactomannoprotein	5.76406	1	6.92989	0.617819	216.102
PCL_07581	ATP synthase subunit	5.88257	1	6.92664	0.513431	177.398
PCL_07829	hypothetical protein	5.66429	1	6.91431	0.557533	198.415
PCL_04626	NADPH:quinone reductase	4.13914	1	6.88386	0	10.8532
PCL_12165	Protein of unknown function DUF3328	4.0937	1	6.83885	0	13.4085
PCL_12499	hypothetical protein	5.08803	1	6.82609	0.0330453	19.3332
PCL_09043	DUF866 domain protein	4.05732	1	6.80284	0	9.01509
PCL_01934	carboxypeptidase	5.15678	1	6.77125	0.0464487	19.6317
PCL_09848	hypothetical protein	5.01948	1	6.75788	0.0513431	28.6487
PCL_07620	Inorganic pyrophosphatase	6.28292	1	6.70993	1.14726	316.021
PCL_01589	intracellular protease	4.96443	1	6.70312	0.0352984	18.9611
PCL_08714	Mannosyltransferase	3.94238	1	6.6891	0	6.17668
PCL_10147	L-xylulose reductase	6.05239	1	6.67233	1.07032	294.155
PCL_10853	hypothetical protein	4.91302	1	6.652	0.0542577	28.1287
PCL_11396	DNA-directed RNA polymerase	3.88424	1	6.63162	0	16.3351
PCL_03805	Phospholipid-binding protein	4.99275	1	6.60796	0.140396	52.9811
PCL_01094	Phospholipase	5.42873	1	6.59539	0.282387	78.3268
PCL_06298	tripeptide permease	6.17575	1	6.59219	0.609817	154.661
PCL_04646	Protein of unknown function DUF2611	5.52798	1	6.57286	1.28093	346.303
PCL_03109	Zn-dependent alcohol dehydrogenases	6.26278	1	6.56813	1.84012	455.069
PCL_12482	Esterase/lipase	4.81372	1	6.55329	0.0320232	15.5016
PCL_05433	Ankyrin repeat	3.79239	1	6.54085	0	13.8371
PCL_05227	F0F1-type ATP synthase	6.13926	1	6.53668	1.39053	338.777
PCL_03151	Oligosaccaryltransferase	3.78607	1	6.53459	0	22.9616
PCL_08968	Long-chain acyl-CoA synthetases	6.12253	1	6.52914	1.03396	250.794
PCL_10821	multicopper oxidases	3.7797	1	6.5283	0	4.81881
PCL_10788	Aflatoxin regulatory protein	3.74745	1	6.49646	0	7.19311
PCL_09844	hypothetical protein	3.71446	1	6.46389	0	5.18339
PCL_01005	hypothetical protein	5.6386	1	6.45587	1.06267	259.375
PCL_01947	NADP-dependent oxidoreductases	6.08141	1	6.45229	2.58555	592.828
PCL_02287	RPS7 small subunit ribosomal protein	5.5799	1	6.45167	0.734484	179.811
PCL_02189	Co-chaperonin GroES (HSP10)	4.99553	1	6.42787	0.382308	106.164
PCL_00433	hypothetical protein	3.67387	1	6.42381	0	21.0935
PCL_00259	ATP synthase D chain	5.78768	1	6.41998	1.32053	305.246
PCL_03594	3,4-dihydroxy-2-butanone 4-phosphate synthase	5.9365	1	6.41147	2.24936	506.237
PCL_02618	Zn-dependent hydrolases	3.66008	1	6.4102	0	10.289
PCL_13087	major facilitator superfamily	5.59186	1	6.40922	0.293682	69.4005
PCL_06610	hypothetical protein	5.89758	1	6.40669	1.00517	226.343
PCL_04575	Mannosyltransferase	3.65314	1	6.40335	0	7.26707
PCL_08026	peroxin 26	4.96537	1	6.39784	0.102899	27.985
PCL_12049	flavoprotein	4.74975	1	6.36623	0.0862849	27.5311
PCL_12024	C6 transcription factor	6.12141	1	6.36534	1.62753	348.52
PCL_05112	NAD(FAD)-dependent dehydrogenases	5.91239	1	6.35529	1.56511	337.665
PCL_05474	Sphingoid long-chain base transporter	3.58906	1	6.34015	0	8.79911
PCL_02292	flavoprotein involved in K+ transport	5.78751	1	6.3099	0.823491	173.673
PCL_12724	oxidoreductases	5.63536	1	6.29432	0.645456	137.343
PCL_11803	Ribulose-5-phosphate 4-epimerase	4.66707	1	6.28405	0.0799037	24.081
PCL_11797	feruloyl esterase	3.52964	1	6.28156	0	4.66816
PCL_12842	hypothetical protein	3.52203	1	6.27406	0	11.2809
PCL_02392	3'-phosphoadenosine 5'-phosphosulfate sulfotransferase	5.58642	1	6.2601	0.761533	158.638
PCL_11955	chitosanase	3.50669	1	6.25896	0	10.3587
PCL_08129	Lysophospholipase	3.4912	1	6.24369	0	9.16208
PCL_05909	hypothetical protein	4.92809	1	6.23158	0.468869	106.081
PCL_04513	Glutathione S-transferase	3.47554	1	6.22826	0	8.25144
PCL_04554	Glutathione S-transferase	3.46765	1	6.22048	0	10.5777
PCL_05076	copper homeostasis protein	3.45971	1	6.21266	0	4.76267
PCL_09139	Subtilisin-like serine proteases	4.59525	1	6.21266	0.061207	17.5542
PCL_10627	muramidase	4.77616	1	6.20952	0.210594	50.259
PCL_05483	hydrolases or acyltransferases	3.45171	1	6.2048	0	5.33813
PCL_10145	Oligopeptide transporter	5.86106	1	6.1937	1.38394	264.488
PCL_02340	amidohydrolase	5.22464	1	6.17225	0.291418	59.1852
PCL_05538	Acyl-CoA dehydrogenases	5.35212	1	6.17004	0.357357	71.5415
PCL_06890	major facilitator superfamily	3.41114	1	6.16483	0	4.76967
PCL_08803	Acyl-CoA dehydrogenases	4.53345	1	6.15126	0.046362	12.7416
PCL_05339	ubiquinol-cytochrome c reductase	5.45446	1	6.14421	0.840791	162.073
PCL_04866	Phosphoribosylamine-glycine ligase	4.96388	1	6.13204	0.142634	28.6906
PCL_12070	amidotransferase	3.37781	1	6.13204	0	4.0319
PCL_10975	F0F1-type ATP synthase	5.25496	1	6.12757	0.987419	193.078
PCL_11042	Nucleoside-diphosphate-sugar epimerases	5.50651	1	6.1272	0.805001	151.609
PCL_05962	carboxypeptidase	3.36087	1	6.11537	0	5.55737
PCL_08916	xylanase/chitin deacetylase	3.36087	1	6.11537	0	4.90429
PCL_09241	Threonine dehydrogenase	5.2931	1	6.11117	0.240008	46.1267
PCL_05949	Vacuolar transporter chaperone	4.47461	1	6.09282	0.189695	50.0602
PCL_09537	small heat shock protein	6.01457	1	6.08365	135.509	23746
PCL_01033	Cell wall galactomannoprotein	4.75489	1	6.05917	0.181387	36.4123
PCL_09411	Dipeptide/tripeptide permease	5.70636	1	6.04992	1.7342	300.217
PCL_09294	Hydrolases	3.29098	1	6.04665	0	6.89005
PCL_00701	hypothetical protein	4.42517	1	6.04372	0.103975	26.5188
PCL_11735	Acetylornithine deacetylase	4.42517	1	6.04372	0.0436732	11.1388
PCL_04819	NADH dehydrogenase	3.28201	1	6.03783	0	3.94618
PCL_02919	major facilitator superfamily	5.82318	1	6.03169	3.09352	524.836
PCL_03567	epimerase	4.51295	1	6.03118	0.120631	27.1252
PCL_07539	Dehydrogenases	4.50398	1	6.02226	0.137546	30.7378
PCL_04206	Sterol desaturase	3.26389	1	6.02002	0	5.79706
PCL_12231	Beta-galactosidase/beta-glucuronidase	4.40129	1	6.02002	0.0280158	7.02877
PCL_03808	Glutathione S-transferase	5.31529	1	6.00532	0.840791	147.193
PCL_02294	hypothetical protein	3.24554	1	6.00198	0	14.8093
PCL_08251	ribosomal protein L51	4.56567	1	6.00017	0.360146	74.3276
PCL_04546	fungal AP-1-like factor	4.25377	1	5.99744	0.0149519	4.91861
PCL_10414	mitochondrial hypoxia responsive	5.41324	1	5.99223	1.44602	246.484
PCL_01703	hypothetical protein	4.36781	1	5.98678	0.340412	83.4554
PCL_09783	Thermophilic glucose-6-phosphate isomerase	4.68171	1	5.98635	0.163846	31.2707
PCL_05564	3-hydroxyacyl-CoA dehydrogenase	3.21757	1	5.9745	0	6.18789
PCL_05732	predicted protein	4.34297	1	5.96212	0.0489174	11.7889
PCL_08261	Mitochondrial inner membrane organizing system	4.52676	1	5.9615	0.502021	100.864
PCL_02525	hypothetical protein	4.90133	1	5.9482	0.530984	93.0856
PCL_05389	Ribosomal protein	5.21984	1	5.94704	1.56536	264.907
PCL_04843	cytochrome c oxidase	5.26369	1	5.93798	0.996099	165.968
PCL_08777	Lipoate-protein ligase	3.1794	1	5.93703	0	4.61735
PCL_08808	2-polyprenyl-6-methoxyphenol hydroxylase	4.7263	1	5.93492	0.14511	25.775
PCL_06677	Bromo adjacent homology (BAH) domain	3.16971	1	5.92751	0	4.36983
PCL_01527	Superoxide dismutase	5.14231	1	5.92176	0.746568	125.183
PCL_08975	Citrate synthase C	5.5788	1	5.91695	1.71919	271.303
PCL_09732	Tyrosyl-tRNA synthetase	4.59767	1	5.90273	0.120242	21.6552
PCL_01113	GTPase	5.17467	1	5.90199	0.503292	82.5528
PCL_01871	dioxygenase extradiol-like protein	5.60631	1	5.88765	4.60186	709.05
PCL_11399	Ribosomal protein	5.1066	1	5.88615	1.56712	256.363
PCL_01482	major facilitator superfamily	4.36465	1	5.88386	0.061207	12.425
PCL_06467	major facilitator superfamily	5.62369	1	5.88325	3.27646	502.703
PCL_09847	hypothetical protein	4.13415	1	5.87893	0.185448	56.179
PCL_08923	Zn-dependent alcohol dehydrogenases	5.09472	1	5.87431	0.476576	77.3247
PCL_01506	Inorganic pyrophosphatase	4.11911	1	5.86403	0.0350989	10.5231
PCL_00027	Signal transduction histidine kinase	3.08966	1	5.84897	0	11.0646
PCL_09936	Protein of unknown function DUF3328	3.08966	1	5.84897	0	6.16351
PCL_10381	Peptidase M16	5.2091	1	5.84238	0.575475	89.1269
PCL_08732	Choline dehydrogenase	4.58615	1	5.84012	0.146423	24.7371
PCL_03128	Ribosomal protein	5.03726	1	5.81701	1.26971	197.986
PCL_07334	Nucleoside-diphosphate-sugar epimerases	4.18765	1	5.80804	0.0653948	14.1601
PCL_08452	Protein of unknown function DUF3425	3.0479	1	5.80804	0	1.98332
PCL_04719	ubiquinol-cytochrome c reductase	4.92395	1	5.79763	1.08044	168.057
PCL_06851	Meiotically up-regulated gene	3.03727	1	5.79763	0	3.29991
PCL_11935	hypothetical protein	3.03727	1	5.79763	0	6.78948
PCL_02872	Ribosomal protein	5.08794	1	5.79588	1.05613	160.39
PCL_07240	NADP-dependent oxidoreductases	4.27516	1	5.79501	0.107421	20.5017
PCL_08090	hypothetical protein	4.42345	1	5.78889	0.201052	34.4088
PCL_09408	Beta-lactamase	3.01578	1	5.77656	0	4.17747
PCL_10854	trichodiene synthase	3.01578	1	5.77656	0	4.90501
PCL_12457	Dehydrogenases	4.25658	1	5.77656	0.084716	15.9626
PCL_01045	hypothetical protein	4.46622	1	5.77201	0.151217	24.8724
PCL_02353	exoribonuclease	4.33423	1	5.77019	0.146608	25.7931
PCL_03157	Methionine synthase	5.4745	1	5.76915	1.6833	239.091
PCL_06590	lactoylglutathione lyase	3.00491	1	5.76592	0	11.9534
PCL_00215	stress responsive A/B barrel domain-containing protein	5.03636	1	5.76403	1.775	264.584
PCL_01748	Esterase/lipase	2.99395	1	5.75519	0	4.77865
PCL_07978	WSC domain protein	2.99395	1	5.75519	0	3.70757
PCL_09556	lactoylglutathione lyase	2.99395	1	5.75519	0	12.288
PCL_04995	acyltransferases	4.80429	1	5.75339	0.161364	24.5103
PCL_01168	hypothetical protein	4.44154	1	5.74748	0.0987419	15.9671
PCL_10513	Heterokaryon incompatibility protein	2.98291	1	5.74438	0	7.6909
PCL_08843	Dehydrogenases	5.31312	1	5.73042	2.07084	288.99
PCL_02218	hydrolases	4.29066	1	5.72692	0.21149	36.1071
PCL_09541	Ribosomal protein	5.16899	1	5.72217	0.970705	136.724
PCL_10596	Protein of unknown function DUF2434	5.26838	1	5.71622	1.03005	142.751
PCL_13006	major facilitator superfamily	5.21507	1	5.71289	0.457954	63.6573
PCL_07976	major facilitator superfamily	5.47032	1	5.71265	1.59686	217.49
PCL_02702	hypothetical protein	2.9493	1	5.71147	0	5.9592
PCL_04916	Extracellular membrane protein	5.13912	1	5.7007	0.56566	78.5828
PCL_07891	NADH-ubiquinone oxidoreductase	4.4456	1	5.70033	0.695801	106.685
PCL_07934	ribosome subunit biogenesis protein	4.52686	1	5.69697	0.317685	47.2557
PCL_04561	Sexual differentiation process protein	5.30785	1	5.68943	1.04957	141.928
PCL_04701	AMP-dependent synthetase/ligase	2.92645	1	5.6891	0	3.03082
PCL_09787	Monoamine oxidase	2.92645	1	5.6891	0	3.56335
PCL_00260	ATP synthase D chain	5.05155	1	5.68518	0.932937	129.568
PCL_05648	glutathione S-transferase	5.02139	1	5.68157	0.576567	80.2191
PCL_00736	Zinc finger, C2H2	3.93093	1	5.67779	0.0252541	6.65138
PCL_00976	SAM-dependent methyltransferases	2.91487	1	5.67779	0	3.88967
PCL_02791	Bromo adjacent homology (BAH) domain	2.91487	1	5.67779	0	3.30582
PCL_05646	major facilitator superfamily	2.90321	1	5.66638	0	3.1334
PCL_05910	Delta-aminolevulinic acid dehydratase	5.23048	1	5.66616	1.6502	220.631
PCL_04564	Blastomyces yeast-phase-specific protein	4.61619	1	5.6643	0.801614	115.411
PCL_07618	Ribosomal protein	5.05203	1	5.66225	1.96185	267.204
PCL_09772	Peptidyl-prolyl cis-trans isomerase	5.45972	1	5.65464	6.31398	824.393
PCL_11701	Glycerol-3-phosphate dehydrogenase	5.20522	1	5.64489	0.856898	112.933
PCL_02278	Pseudouridylate synthase	4.89359	1	5.64475	0.203466	28.0299
PCL_00607	GTPases	4.96189	1	5.63688	0.534107	72.2236
PCL_06211	Pyruvate/2-oxoglutarate dehydrogenase	5.03434	1	5.63387	0.675273	90.0367
PCL_00545	Nucleoside-diphosphate-sugar epimerases	4.41619	1	5.62639	0.297605	42.6767
PCL_11761	DNA-directed RNA polymerase	4.31821	1	5.6249	0.167528	24.8811
PCL_06881	Cytochrome P450	2.8556	1	5.61984	0	2.9642
PCL_02497	chitinase	5.40484	1	5.61195	12.7874	1621.69
PCL_04973	Alpha-glucosidases	5.04501	1	5.60677	0.330271	42.9892
PCL_13044	hypothetical protein	4.08361	1	5.60498	0.396543	66.3247
PCL_08634	hypothetical protein	3.97772	1	5.59999	0.133602	25.0349
PCL_02726	Mannosyltransferase	4.07757	1	5.59899	0.0980923	16.3386
PCL_07639	ubiquitin ligase	4.06847	1	5.58997	0.0991358	16.4092
PCL_08254	zinc finger domain-containing protein	4.33154	1	5.58695	0.169542	24.0288
PCL_09821	Ribosomal protein	4.83485	1	5.58619	1.33125	176.097
PCL_01396	ubiquinol-cytochrome c reductase	4.87608	1	5.58459	0.991668	130.076
PCL_10732	Sterigmatocystin biosynthesis regulatory protein	2.81885	1	5.58392	0	3.85428
PCL_02833	NADH:flavin oxidoreductases	5.12226	1	5.58366	1.34083	169.733
PCL_04628	Lipoteichoic acid	4.91129	1	5.57174	0.288284	37.1685
PCL_05537	hypothetical protein	3.82366	1	5.57174	0.0630712	15.4297
PCL_12098	desaturase	2.80638	1	5.57174	0	2.52227
PCL_11541	NADPH:quinone reductase	4.78957	1	5.57011	0.394445	51.8268
PCL_05385	Beta-lactamase	5.285	1	5.5666	0.994002	122.597
PCL_07453	hypothetical protein	2.79381	1	5.55947	0	10.7944
PCL_00551	Hsp70 nucleotide exchange factor	5.30502	1	5.54121	10.7645	1301.46
PCL_01026	FAD/FMN-containing dehydrogenases	4.01892	1	5.54085	0.0616117	9.85602
PCL_13064	Translation elongation factor	5.21138	1	5.5396	2.80758	340.842
PCL_01388	Dehydrogenase	5.22538	1	5.53696	3.60394	436.242
PCL_07683	Peripheral Golgi membrane protein	2.76831	1	5.53459	0	4.40166
PCL_12344	Ribosomal protein	4.89622	1	5.53022	1.22579	152.896
PCL_03847	hypothetical protein	2.74239	1	5.50928	0	4.9275
PCL_08429	Aminoglycoside phosphotransferase	2.74239	1	5.50928	0	4.76541
PCL_11697	nucleoside-diphosphate-sugar epimerases	2.74239	1	5.50928	0	4.18695
PCL_08257	Concanavalin A-like lectin/glucanase	4.81126	1	5.50254	0.891037	110.074
PCL_11679	major facilitator superfamily	4.8948	1	5.48448	0.495476	59.4758
PCL_09552	hypothetical protein	3.86006	1	5.48352	0.0688367	11.8956
PCL_12383	Ribosomal protein	4.97128	1	5.48176	2.32969	276.277
PCL_05567	Spherulin-1A	4.99317	1	5.48003	2.10594	248.774
PCL_10164	peptidyl-prolyl cis-trans isomerase	4.96669	1	5.47718	3.24131	383.167
PCL_00895	Beta-fructosidases	2.70257	1	5.47046	0	2.50869
PCL_01694	Concanavalin A-like lectin/glucanase	3.72112	1	5.47046	0.0287616	6.55717
PCL_03750	Ribosomal protein	4.2143	1	5.47046	0.483195	63.1644
PCL_05609	Protein of unknown function DUF3468	2.70257	1	5.47046	0	3.21891
PCL_12399	hypothetical protein	3.72112	1	5.47046	0.0686465	15.6503
PCL_12849	hypothetical protein	4.09175	1	5.45949	0.281109	38.2773
PCL_06888	hypothetical protein	2.68907	1	5.45729	0	16.0569
PCL_08901	Phosphate/sulphate permeases	2.68907	1	5.45729	0	2.10384
PCL_11982	Amino acid transporters	3.70105	1	5.45065	0.0100771	2.26593
PCL_10141	Zn-dependent alcohol dehydrogenases	5.03861	1	5.44964	2.11956	243.324
PCL_07737	nucleolar complex protein	4.90364	1	5.44941	0.296745	34.559
PCL_00153	Dehydrogenase	4.95379	1	5.44073	1.42407	163.704
PCL_00472	hydrolase, alpha/beta fold family	4.38862	1	5.4379	0.225091	27.6971
PCL_12077	hypothetical protein	3.81108	1	5.43506	0.162419	27.1375
PCL_08125	NADH dehydrogenase	4.86151	1	5.43243	0.319175	36.8579
PCL_07582	ribosome biogenesis protein	4.37754	1	5.42689	0.229244	27.9934
PCL_00929	hypothetical protein	5.05704	1	5.42426	4.48513	504.075
PCL_06945	hydrolases	3.89049	1	5.41362	0.0896035	13.1213
PCL_03699	FAD synthase	4.90013	1	5.41075	1.92802	217.66
PCL_01690	Glutathione S-transferase	4.87096	1	5.40916	1.47259	166.618
PCL_00812	cell wall protein	4.71249	1	5.40407	0.679788	78.4338
PCL_03846	small integral membrane protein	4.8964	1	5.40081	0.930619	104.263
PCL_03770	hypothetical protein	4.75818	1	5.39255	0.608798	69.0234
PCL_09302	multicopper oxidase	4.1701	1	5.38181	0.154588	18.708
PCL_03381	major facilitator superfamily	4.83761	1	5.36858	0.50683	55.7039
PCL_12479	ATP synthase	4.10638	1	5.36329	0.236989	28.7594
PCL_10135	phosphatases	4.71485	1	5.36217	0.500817	55.711
PCL_07541	histidine acid phosphatase	4.68503	1	5.36082	0.486753	54.3524
PCL_09301	Phosphatidylglycerophosphate synthase	4.53986	1	5.36052	0.46955	53.6188
PCL_02290	hypothetical protein	4.74658	1	5.35756	1.21714	134.204
PCL_06642	cholesterol acyltransferase	4.74658	1	5.35756	0.451135	49.7428
PCL_09118	Molecular chaperone	5.29735	1	5.34363	87.78	9207.65
PCL_11698	major facilitator superfamily	3.71752	1	5.34254	0.0446141	6.98984
PCL_00529	cytochrome c oxidase	4.73546	1	5.33573	1.06016	114.955
PCL_10193	Multimeric flavodoxin	4.73967	1	5.32975	1.57586	169.918
PCL_09731	succinate dehydrogenase	4.78149	1	5.32754	1.73503	185.689
PCL_03137	Pseudouridylate synthase	4.01584	1	5.32469	0.11909	14.3604
PCL_00216	hypothetical protein	3.56706	1	5.31846	0.0297962	6.11063
PCL_10991	Centromere protein	2.54645	1	5.31846	0	7.97233
PCL_02761	hypothetical protein	4.2658	1	5.31581	0.221875	25.0841
PCL_05952	F-box domain-containing protein	4.5799	1	5.309	0.683163	74.2745
PCL_01027	hypothetical protein	3.55221	1	5.30381	0.0141676	2.87602
PCL_05578	ABC-type multidrug transport	5.05218	1	5.29887	1.44107	147.358
PCL_02245	Metallophosphoesterase	4.12544	1	5.29791	0.22365	25.2227
PCL_03167	tripeptidyl-peptidase	4.61747	1	5.29347	0.378933	40.382
PCL_07744	Ribosomal protein	4.90751	1	5.29229	2.66819	274.033
PCL_09567	major facilitator superfamily	3.66337	1	5.28901	0.0434441	6.5578
PCL_10924	Ribosomal protein	4.79229	1	5.27955	3.60146	370.232
PCL_04504	Hemoglobin-like flavoprotein	4.94573	1	5.27761	0.897959	90.929
PCL_00606	Protein trafficking Pga2	4.45194	1	5.27299	1.02231	109.863
PCL_06887	hypothetical protein	3.64315	1	5.26905	0.0471538	7.01959
PCL_10585	major facilitator superfamily	4.81375	1	5.26236	1.03005	104.215
PCL_10214	guanine nucleotide exchange factor	2.4852	1	5.25896	0	2.14816
PCL_11394	membrane protein	3.73425	1	5.25896	0.0991358	13.0379
PCL_12514	NADH:flavin oxidoreductases	3.99935	1	5.25706	0.169212	19.0749
PCL_07571	acid phosphatase	4.99546	1	5.25476	2.43782	241.928
PCL_03809	Phosphatidylserine decarboxylase	4.30234	1	5.25389	0.298418	32.0543
PCL_00338	GPI anchored protein	4.37468	1	5.25076	0.662668	70.5372
PCL_11890	hypothetical protein	2.46949	1	5.24369	0	6.7962
PCL_09329	Pirin-related protein	4.18761	1	5.2381	0.312973	33.5259
PCL_02524	hypothetical protein	4.82831	1	5.23334	1.49699	147.84
PCL_12194	Flavin reductase-like	3.60187	1	5.22826	0.0730884	10.576
PCL_02052	Citrate synthase	4.69145	1	5.22277	0.623139	61.9018
PCL_04475	Oligopeptide transporter	3.69534	1	5.22048	0.0424545	5.43611
PCL_01654	Ribosomal protein	4.65362	1	5.21632	2.32468	230.822
PCL_00506	Nucleoside phosphorylase	2.43751	1	5.21266	0	1.83057
PCL_08715	Extracellular membrane protein	3.83754	1	5.20743	0.355001	40.578
PCL_12127	Methionyl-tRNA synthetase	3.58077	1	5.20743	0.0373124	5.32148
PCL_08959	Dolichyl-phosphate-mannose--protein	4.66777	1	5.20647	0.535129	52.6092
PCL_06680	Monooxygenase	3.67949	1	5.2048	0.0909148	11.515
PCL_05627	Ribosomal protein	4.58862	1	5.20006	1.988	196.521
PCL_05224	Ribosomal protein	4.64654	1	5.19293	2.21365	215.801
PCL_03913	Dehydrogenase	3.92868	1	5.18695	0.298884	32.0923
PCL_04911	Histone acetyltransferase	3.65537	1	5.18095	0.208241	25.9416
PCL_11798	hypothetical protein	2.40482	1	5.18095	0	3.70157
PCL_00464	Aldo/keto reductases	3.64725	1	5.17292	0.128093	15.8683
PCL_11074	C2H2 transcription factor	4.28955	1	5.16608	0.128203	12.868
PCL_08538	Ribosomal protein	4.49926	1	5.16097	1.70206	165.05
PCL_13039	Sulfite reductase	4.67694	1	5.15386	0.490923	46.2023
PCL_12134	FAD/FMN-containing dehydrogenase	4.36188	1	5.14415	0.333238	32.5845
PCL_10218	Ribosomal protein	4.69862	1	5.14328	1.775	165.285
PCL_01869	Imidazolonepropionase and related amidohydrolase	3.69057	1	5.13204	0.0518249	5.85366
PCL_02352	hypothetical protein	2.35434	1	5.13204	0	7.9456
PCL_04914	NTP phosphatase	3.36935	1	5.12373	0.0567353	10.1588
PCL_10843	hypothetical protein	3.59748	1	5.12373	0.0864851	10.3538
PCL_06696	Dehydrogenase	3.88656	1	5.10038	0.288116	28.6813
PCL_11599	Carboxypeptidase	4.31486	1	5.09736	0.279663	26.4725
PCL_03135	DNA-directed RNA polymerase	3.77787	1	5.08876	0.416481	42.6339
PCL_04997	Polyketide cyclase	3.64632	1	5.08827	0.160842	17.623
PCL_09165	Dehydrogenase	4.03614	1	5.08765	0.498997	48.1545
PCL_05512	K+ transporter	3.64287	1	5.08485	0.0549172	6.00284
PCL_03136	GTPase	3.86359	1	5.0776	0.528724	51.8076
PCL_00870	translation initiation inhibitor	3.90042	1	5.07453	0.816242	78.8355
PCL_00069	peroxisomal carrier protein	4.60353	1	5.07069	0.74584	66.191
PCL_09660	major facilitator superfamily	4.62149	1	5.07051	0.968183	85.7553
PCL_12262	lysophospholipase	2.28417	1	5.06414	0	1.67558
PCL_09132	methoxylase	4.61005	1	5.06342	2.04904	180.677
PCL_12911	Chorismate mutase	3.29992	1	5.05542	0.046362	7.91526
PCL_03352	ABC-type nitrate	4.9113	1	5.05526	19.0179	1636.22
PCL_04319	ATPases	4.91824	1	5.04754	8.77534	750.687
PCL_05882	nucleotide-binding protein	3.29098	1	5.04665	0.061207	10.386
PCL_04047	Dehydrogenase	4.59045	1	5.03535	1.90855	164.907
PCL_04599	Pectin lyase fold/virulence factor	3.40587	1	5.03488	0.0515561	6.52102
PCL_12384	Ribosomal protein	4.53059	1	5.02986	2.93261	253.874
PCL_00047	Saccharopine dehydrogenase	4.53629	1	5.02416	1.10691	95.325
PCL_07370	solute carrier family	4.28816	1	5.01844	0.422081	37.5134
PCL_02624	ABC-type multidrug transport	4.59384	1	5.01585	0.447529	38.0671
PCL_11619	hypothetical protein	3.56456	1	5.00742	0.301213	31.2001
PCL_09543	hypothetical protein	3.47422	1	5.00198	0.0924939	10.1744
